# Supplementary material for: Statistical Patterns in Movie Rating Behavior
Source: PLoS One. 2015 Aug 31;10(8):e0136083. doi: 10.1371/journal.pone.0136083 (PMC4555649; doi:10.1371/journal.pone.0136083)
Supplement: S1 Dataset — We collected votes (from 1 to 10 stars) for all movies, excluding TV episodes (total number of 336,090,882 votes for 300,723 movies), from March 19 to 28, 2013 (set # 1). Using the same list of movies, we collected the number of votes again from December 8 to 18, 2014 (set #2, 465,292,451 votes) and from January 5 to 10, 2015 (set # 3, 471,222,420), as shown in (Fig 10). For budgets, we use a new list and collected data from February 5 to 8, 2015. Results with fewer than 5 votes (in 2013) are not exhibited. Number of items by type: 33,941 (Documentary) 133,775 (Feature Film) 3,172 (Mini-Series) 50,408 (Short Film) 1,071 (TV Episode) 25,168 (TV Movie) 33,165 (TV Series) 2,450 (TV Special) 12,120 (Video) 5,453 (Video Game) By genre: 24,911 (Action); 93 (Adult); 15,651 (Adventure); 18,918 (Animation); 5,385 (Biography); 74,393 (Comedy); 18,693 (Crime); 37,250 (Documentary); 97,087 (Drama); 16,022 (Family); 8,677 (Fantasy); 567 (Film Noir); 1,575 (Game Show); 5,525 (History); 15,072 (Horror); 10,212 (Music); 5,840 (Musical); 8,170 (Mystery); 1,036 (News); 3,605 (Reality TV); 21,165 (Romance); 8,239 (Sci-Fi); 61,538 (Short); 4,360 (Sport); 1,467 (Talk Show); 16,246 (Thriller); 5,080 (War); 4,549 (Western). An item could be defined by more the one genre. As a final observation, it is possible for a user to remove his or her vote; as a consequence, a small fraction of movies have a decreasing number of votes. However, this represents a negligible fraction of the movies. We used the following list: http://www.imdb.com/search/title?title_type=feature,tv_movie,tv_series,tv_special,mini_series,documentary,game,short,video,unknown&user_rating=1.0,10. (ZIP) [file pone.0136083.s001.zip]

Archive with 8 entries (5 files):
- SI_imdb_data_v2/
- SI_imdb_data_v2/imdb_data.txt
- __MACOSX/
- __MACOSX/SI_imdb_data_v2/
- __MACOSX/SI_imdb_data_v2/._imdb_data.txt
- SI_imdb_data_v2/imdb_data_budget.txt
- __MACOSX/SI_imdb_data_v2/._imdb_data_budget.txt
- __MACOSX/._SI_imdb_data_v2
