# Supplementary material for: Statistical Patterns in Movie Rating Behavior
Source: PLoS One. 2015 Aug 31;10(8):e0136083. doi: 10.1371/journal.pone.0136083 (PMC4555649; doi:10.1371/journal.pone.0136083)
Supplement: S1 Dataset — We collected votes (from 1 to 10 stars) for all movies, excluding TV episodes (total number of 336,090,882 votes for 300,723 movies), from March 19 to 28, 2013 (set # 1). Using the same list of movies, we collected the number of votes again from December 8 to 18, 2014 (set #2, 465,292,451 votes) and from January 5 to 10, 2015 (set # 3, 471,222,420), as shown in (Fig 10). For budgets, we use a new list and collected data from February 5 to 8, 2015. Results with fewer than 5 votes (in 2013) are not exhibited. Number of items by type: 33,941 (Documentary) 133,775 (Feature Film) 3,172 (Mini-Series) 50,408 (Short Film) 1,071 (TV Episode) 25,168 (TV Movie) 33,165 (TV Series) 2,450 (TV Special) 12,120 (Video) 5,453 (Video Game) By genre: 24,911 (Action); 93 (Adult); 15,651 (Adventure); 18,918 (Animation); 5,385 (Biography); 74,393 (Comedy); 18,693 (Crime); 37,250 (Documentary); 97,087 (Drama); 16,022 (Family); 8,677 (Fantasy); 567 (Film Noir); 1,575 (Game Show); 5,525 (History); 15,072 (Horror); 10,212 (Music); 5,840 (Musical); 8,170 (Mystery); 1,036 (News); 3,605 (Reality TV); 21,165 (Romance); 8,239 (Sci-Fi); 61,538 (Short); 4,360 (Sport); 1,467 (Talk Show); 16,246 (Thriller); 5,080 (War); 4,549 (Western). An item could be defined by more the one genre. As a final observation, it is possible for a user to remove his or her vote; as a consequence, a small fraction of movies have a decreasing number of votes. However, this represents a negligible fraction of the movies. We used the following list: http://www.imdb.com/search/title?title_type=feature,tv_movie,tv_series,tv_special,mini_series,documentary,game,short,video,unknown&user_rating=1.0,10. (ZIP) [file pone.0136083.s001.zip › SI_imdb_data_v2/imdb_data.txt]

Movie ID	Title Type	Genres	Year	Arithmetic mean of ratings (set 1)	number of votes (set 1)	number of votes (set 2)	number of votes (set 3)
tt0004113	Feature Film	Drama	1914	5.964286	56	81	83
tt0013444	Feature Film	Comedy	1922	7.752896	259	263	263
tt0015675	Feature Film	Comedy	1925	6.636364	22	34	34
tt0016796	Feature Film	Animation,Comedy,Short	1926	4.400000	5	5	5
tt0045960	TV Episode	Drama,History,Music	1953	7.048544	103	117	117
tt0046866	Feature Film	Adventure,Drama,Romance	1954	7.570588	340	410	414
tt0052647	TV Movie		1959	8.517241	29	35	36
tt0053384	TV Episode	Comedy,Drama,Musical	1959	8.120690	58	66	67
tt0056398	TV Movie	Drama	1962	7.724138	29	31	31
tt0058015	TV Short	Short,Comedy	1964	7.545455	11	14	14
tt0058220	Feature Film	Horror	1971	3.695007	741	848	847
tt0059969	TV Series	Animation,Comedy,Family	1966	5.400000	5	5	5
tt0061888	Feature Film	Documentary,Short	1967	4.828947	76	106	107
tt0064394	Feature Film	Adult,Comedy,Horror	1969	5.192982	57	73	73
tt0066389	Feature Film	Drama	1970	7.467890	109	141	145
tt0066852	Feature Film	Comedy	1971	6.031250	32	54	54
tt0072339	Feature Film	Western	1973	6.588235	17	28	28
tt0073062	TV Movie	Comedy	1975	8.166667	36	37	37
tt0075302	Feature Film	Adult,Comedy,Musical	1976	4.512195	41	53	53
tt0076015	Feature Film	Comedy	1977	4.792593	135	165	165
tt0076784	Feature Film	Action,Drama,Thriller	1975	5.400000	10	58	58
tt0078003	TV Movie	Comedy,Drama,Romance	1977	9.106061	132	165	165
tt0078004	TV Movie	Comedy,Drama,Romance	1977	9.297872	94	126	126
tt0078005	TV Movie	Comedy,Drama,Romance	1977	9.025210	119	156	159
tt0078455	TV Episode	Fantasy,Horror	1979	6.600000	55	82	82
tt0081210	Feature Film	Horror	1980	6.027778	36	48	48
tt0083037	Feature Film		1981	7.000000	5	5	5
tt0083626	TV Episode	Romance	1982	6.000000	11	17	17
tt0083985	TV Episode	Romance	1982	5.833333	6	7	7
tt0084097	TV Episode	Drama	1982	7.968254	63	100	100
tt0085315	Feature Film		1983	7.153846	13	15	15
tt0085352	Feature Film	Action	1974	5.800000	15	26	27
tt0085462	Feature Film	Drama	1983	7.000000	7	7	7
tt0085684	Feature Film		1983	7.400000	10	17	17
tt0085779	Feature Film	Action,Adventure,History	1983	8.100000	10	13	14
tt0085786	Feature Film		1983	6.555556	27	31	31
tt0085976	TV Movie	Crime,Drama	1983	5.625000	8	37	38
tt0086468	Feature Film	Drama	1983	6.833333	6	6	6
tt0086522	Feature Film	Family,Comedy	1983	6.777778	9	7	7
tt0086629	Feature Film	Drama	1983	6.333333	6	6	6
tt0086639	Feature Film	Drama	1983	8.150943	53	60	60
tt0087025	TV Episode	Drama	1984	7.619048	147	163	163
tt0087517	Feature Film	Adult,Drama	1984	7.500000	6	8	8
tt0088656	Feature Film	Animation,Short,Sci-Fi	1990	6.870968	62	100	100
tt0088657	Feature Film	Animation,Short,Sci-Fi	1990	7.092308	65	111	112
tt0088676	Feature Film	Adult	1985	5.166667	6	6	6
tt0089170	Feature Film	Documentary,Short	1985	6.200000	5	5	5
tt0090158	TV Episode		1985	5.500000	14	17	17
tt0090885	TV Episode	Crime,Drama,Mystery	1986	8.178891	559	639	641
tt0091007	Feature Film	Adult,Drama	1979	5.323529	34	46	46
tt0093815	TV Episode	Documentary,History	1987	7.681239	549	620	623
tt0094569	Feature Film		1988	5.833333	6	5	5
tt0095077	Feature Film	Action,Adventure,Sci-Fi	1988	7.937685	337	387	391
tt0095671	TV Episode	Comedy,Drama	1990	4.800000	5	5	5
tt0095673	TV Episode	Comedy,Drama	1990	7.000000	9	9	9
tt0097491	TV Movie	Crime,Drama	1989	6.516129	31	32	32
tt0097924	TV Episode	Comedy,Drama	1990	5.750000	8	8	8
tt0097925	TV Episode	Comedy,Drama	1990	5.875000	16	17	17
tt0098106	TV Movie	Family,Musical	1989	8.893333	375	463	467
tt0098670	TV Episode	Drama	1989	7.416667	24	24	24
tt0098973	Feature Film	Animation,Short,Crime	1990	7.058824	153	286	286
tt0099526	TV Movie	Family,Adventure,Drama	1990	7.586826	167	195	196
tt0100580	TV Movie		1990	7.928571	42	50	50
tt0101271	TV Movie	Drama,Romance	1992	6.837398	123	162	163
tt0101655	TV Episode	Documentary	1991	8.665829	398	456	457
tt0101768	Feature Film	Animation,Adult,Adventure	1991	6.192982	57	65	65
tt0102786	Feature Film	Animation,Short	1992	5.894737	19	21	21
tt0102787	Feature Film	Animation,Short	1994	5.333333	33	37	37
tt0104015	TV Episode	Comedy	1992	7.730769	52	61	61
tt0104328	TV Episode		1993	7.142857	7	7	7
tt0104803	Feature Film	Animation,Horror	1992	6.767857	56	64	64
tt0104929	TV Episode	Comedy,Drama	1992	6.901961	51	63	64
tt0104934	TV Episode	Comedy	1994	7.166667	6	6	6
tt0107375	TV Episode	Crime,Drama	1993	5.777778	9	11	11
tt0107500	Feature Film	Animation,Horror	1993	6.680851	47	50	50
tt0107886	TV Movie	Drama	1993	6.200000	5	5	5
tt0107938	Feature Film	Animation,Adult,Comedy	1993	6.045455	44	48	48
tt0108628	Feature Film	Animation,Fantasy,Horror	1993	5.462264	106	119	119
tt0109168	TV Episode		1995	8.400000	5	7	7
tt0109853	TV Episode		1994	6.785714	14	25	25
tt0109909	Feature Film	Biography	1994	7.164948	97	123	125
tt0110436	Feature Film	Animation,Adult,Comedy	1994	6.841270	63	68	68
tt0110571	Feature Film		1995	6.666667	6	6	6
tt0110789	TV Episode		1995	4.324324	37	42	42
tt0111033	TV Episode	Drama	1994	5.920000	175	225	227
tt0111524	TV Episode	Comedy,Crime,Drama	1994	4.729730	37	39	39
tt0112614	TV Movie	Crime,Drama	1995	7.024691	81	89	89
tt0112737	TV Episode		1995	6.800000	10	10	10
tt0116061	TV Episode	Drama	1992	6.364130	368	408	408
tt0116204	TV Episode		1996	7.160000	25	32	32
tt0116231	Feature Film	Crime,Drama,Thriller	1996	8.931051	19304	24716	25453
tt0119070	TV Series	Drama	1994	6.444444	9	148	149
tt0120178	Feature Film	Short	1997	6.750000	8	10	10
tt0120892	Feature Film	Thriller	1998	7.600000	5	5	5
tt0121060	Feature Film	Animation,Comedy,Fantasy	1993	8.763052	249	296	297
tt0121131	Feature Film	Drama	1983	7.428571	7	8	8
tt0121789	Feature Film	Action,Comedy,Fantasy	1991	6.680000	25	35	34
tt0121806	Feature Film	Comedy,Horror	1986	5.300000	10	25	26
tt0123008	Feature Film		1989	5.333333	9	10	10
tt0123279	Feature Film	Adult,Comedy,Drama	1981	4.000000	24	125	126
tt0124829	TV Episode	Comedy,Crime,Drama	1994	8.424837	153	184	185
tt0125682	Feature Film		1983	7.166667	6	6	6
tt0127392	Feature Film	Comedy,Drama,Fantasy	1994	8.385820	4852	11930	12004
tt0127519	TV Movie	Comedy	1994	7.944444	72	79	79
tt0130263	Feature Film	Short,Comedy,Drama	1997	8.800000	15	21	21
tt0133121	Feature Film	Action,Sci-Fi,Thriller	1960	5.000000	5	30	30
tt0133702	Feature Film	Crime	1977	6.000000	6	9	9
tt0134816	TV Episode	Comedy,Crime,Drama	1994	7.564516	62	71	71
tt0140363	Feature Film	Drama,Fantasy,Romance	1955	7.342105	38	215	217
tt0141870	Feature Film	Documentary	1993	6.500000	6	6	6
tt0144957	TV Short	Short,Drama,Romance	1998	7.304348	23	25	25
tt0145074	TV Episode	Drama	1998	7.266667	60	69	69
tt0145665	TV Movie	Drama,Romance	1997	7.105263	19	20	20
tt0146379	Feature Film	Western	1977	8.920245	489	582	585
tt0146400	Feature Film	Comedy	1998	5.535714	28	32	32
tt0146847	Feature Film	Drama	1983	6.800000	5	5	5
tt0147930	Feature Film		1997	4.933333	15	20	20
tt0148332	Feature Film	Animation,Action,Adult	1992	6.048780	246	277	277
tt0148337	TV Series		1998	6.600000	5	31	31
tt0148338	TV Series		1998	5.625000	8	31	31
tt0151187	Feature Film	Animation,Short	1995	5.333333	9	13	13
tt0151190	Feature Film		1983	2.625000	8	9	9
tt0159517	Feature Film	Animation,Short,Adult	1984	7.000000	17	20	20
tt0159530	Feature Film	Animation,Short,Fantasy	1991	7.041667	24	30	30
tt0159798	TV Movie	Sci-Fi,Thriller	1999	6.589235	353	403	403
tt0163650	Feature Film	Short,Musical,Romance	1997	7.634146	82	103	103
tt0165257	Feature Film	Animation,Adult,Fantasy	1985	6.950000	20	25	25
tt0165330	Feature Film	Action,Drama	1983	6.000000	11	11	11
tt0168148	Feature Film	Animation	1994	7.181818	11	13	13
tt0168640	Feature Film	Drama	1998	6.902439	82	98	98
tt0168989	Feature Film	Comedy	1983	7.555556	9	9	9
tt0170672	Feature Film		1992	7.400000	5	5	5
tt0171297	Feature Film	Documentary,Short	1923	5.000000	5	9	9
tt0171959	Feature Film		1996	6.500000	6	6	6
tt0178814	Feature Film	Documentary,Short	1904	5.595745	94	140	141
tt0181245	TV Episode	Drama	1980	7.166667	6	7	7
tt0182638	Feature Film		1991	8.800000	5	6	5
tt0183256	Feature Film	Action,Adult,Comedy	1996	5.716216	74	90	91
tt0183258	Feature Film	Animation,Short,Action	1993	6.658537	41	48	48
tt0183260	Feature Film	Animation,Fantasy	1994	5.636364	11	14	14
tt0183261	Feature Film	Animation,Fantasy	1994	5.000000	8	13	13
tt0183262	Feature Film	Animation,Fantasy	1994	6.100000	10	13	13
tt0183290	TV Short	Short,Comedy	1982	7.183333	60	92	93
tt0183352	Feature Film		1975	6.213483	89	126	129
tt0183694	Feature Film		1995	8.549180	122	141	141
tt0183770	Feature Film	Animation,Short,Action	1993	6.261538	65	71	71
tt0183771	Feature Film	Animation,Action,Adult	1993	6.326531	49	56	56
tt0184067	Feature Film	Animation,Action,Adventure	1990	6.060606	66	85	86
tt0185002	TV Episode	Drama	1976	9.071429	42	52	52
tt0186982	Feature Film	Action,Drama	1972	6.292683	41	47	47
tt0187171	Feature Film	Action,Adult,Comedy	1996	5.600000	60	68	68
tt0187329	Feature Film	Comedy	1983	8.250000	8	13	13
tt0189231	Feature Film	Animation	1983	7.000000	15	22	22
tt0189366	TV Series	Drama,Family,Fantasy	1990	8.473143	875	7968	8043
tt0190035	Feature Film	Short	1998	5.600000	5	5	5
tt0190479	Feature Film	Action,Adult,Comedy	1995	5.038462	130	142	143
tt0190480	Feature Film	Animation,Adult,Horror	1995	6.185185	27	37	37
tt0191335	Feature Film	Adult,Drama	1969	5.307692	26	33	33
tt0191519	TV Movie	Adventure,Animation,Comedy	1989	8.518868	106	123	123
tt0192162	Feature Film	Adult,Fantasy,Horror	1995	6.032258	62	80	78
tt0193312	Feature Film	Horror,Music	1993	6.631579	19	21	21
tt0195416	Feature Film	Drama,History	1963	7.392857	28	40	40
tt0195900	Feature Film	Horror	1995	6.500000	30	33	33
tt0198258	TV Series	Sport	1993	7.903890	437	4139	4230
tt0199262	TV Series	Comedy	1972	8.200000	30	190	191
tt0199263	TV Series	Comedy	1972	7.736842	19	190	191
tt0199264	TV Series	Comedy	1972	7.500000	12	190	191
tt0199265	TV Series	Comedy	1972	8.105263	19	190	191
tt0200565	Feature Film	Comedy,Drama	1983	5.500000	12	13	14
tt0200788	Feature Film	Drama	1992	8.783784	37	78	78
tt0201100	Feature Film	Action,Drama	1975	6.818182	11	11	11
tt0202228	Feature Film	Action,Adventure	1974	3.777778	18	23	23
tt0202905	Feature Film		1996	7.800000	5	5	5
tt0203148	TV Movie	Documentary	1976	5.600000	5	5	5
tt0203792	Feature Film	Comedy	1983	5.636364	77	104	106
tt0205780	Feature Film	Documentary,Short	1949	8.687500	16	45	45
tt0206999	Feature Film	Comedy	1983	6.378378	37	55	58
tt0207138	Feature Film		1980	7.921951	205	212	212
tt0207195	Feature Film	Documentary,Adult,Biography	1999	6.946581	468	529	532
tt0207656	Feature Film	Animation,Family	1999	6.934498	229	236	236
tt0207662	Feature Film	Animation,Family	1999	5.579710	69	75	75
tt0207663	Feature Film	Animation,Family	1999	5.851852	108	120	120
tt0208777	TV Episode	Comedy,Crime,Drama	1994	6.923077	13	13	13
tt0210232	Feature Film	Animation,Action,Adventure	1998	7.221939	392	24309	24519
tt0210751	Feature Film	Drama	1990	4.285714	21	82	83
tt0211435	TV Episode	Drama	1993	5.625000	8	8	8
tt0211557	TV Episode	Drama	1993	5.692308	13	14	14
tt0214084	Feature Film	Drama	1992	8.230769	13	78	78
tt0215111	TV Movie	Family	2000	7.609665	538	689	693
tt0215427	TV Series	Animation,Comedy,Family	1984	7.562637	455	852	871
tt0216321	TV Episode		1996	6.500000	6	7	7
tt0216820	TV Episode	Drama	1950	4.666667	12	17	17
tt0216927	Feature Film	Comedy,Crime,Drama	1931	6.948718	39	1112	1118
tt0217734	Feature Film	Animation,Short,Comedy	1998	5.215054	93	252	254
tt0218125	TV Episode	Crime	1985	6.566667	30	32	32
tt0219571	Feature Film	Comedy	1983	2.941176	17	21	21
tt0220393	TV Episode		1991	6.117647	17	21	21
tt0221122	Feature Film		1992	5.900000	10	10	10
tt0221760	TV Series	Drama,Romance	1994	7.384615	13	23	24
tt0222112	Feature Film	Animation,Comedy,Romance	1996	8.436364	55	186	186
tt0222300	Feature Film	Documentary,Short	1895	5.453333	75	788	796
tt0222925	Feature Film		1985	6.166667	6	5	5
tt0223972	TV Episode	Action	1999	5.012987	77	85	86
tt0225065	Feature Film	Short,Drama	1908	5.033333	30	56	58
tt0225379	TV Episode	Adventure,Biography,Drama	1981	7.933333	15	17	17
tt0225424	Feature Film	Short	1908	4.928571	14	23	25
tt0225714	Feature Film		1992	4.100000	10	12	12
tt0226515	TV Movie	Drama	1999	7.123288	73	86	86
tt0226916	Feature Film		1986	7.750000	8	5	5
tt0227296	Feature Film	Short,Comedy	1908	4.769231	26	35	37
tt0227308	Feature Film	Short,Adult	1994	7.333333	9	14	14
tt0227665	Feature Film		1908	5.000000	6	9	9
tt0227766	Feature Film	Short	1992	4.400000	5	5	5
tt0228569	Feature Film	Crime	1991	5.636364	11	15	15
tt0228833	Feature Film	Short	1909	6.000000	5	6	6
tt0229341	Feature Film	Documentary,Short	1895	5.333333	36	537	544
tt0229837	Feature Film	Documentary,Short	1896	4.333333	6	70	72
tt0229909	TV Series	Comedy	1962	6.846154	13	32	32
tt0230931	Feature Film	Documentary,Short	1948	6.625000	40	67	69
tt0231687	Feature Film	Comedy	1983	3.117647	17	19	19
tt0236745	Feature Film	Drama	1985	7.000000	7	56	56
tt0240292	TV Episode	Drama	2000	8.342140	757	954	953
tt0240484	Feature Film		1999	7.173913	23	20	20
tt0240486	Feature Film		1998	6.125000	8	8	8
tt0240591	TV Episode	Crime	1991	5.833333	12	15	15
tt0240778	Feature Film	Short,Drama	1995	4.600000	5	5	5
tt0240918	Feature Film	Animation,Action,Sci-Fi	1996	7.631579	76	87	87
tt0241205	Feature Film	Comedy,Family	1983	4.187500	16	22	23
tt0242436	Feature Film		2000	7.083333	12	11	11
tt0243556	Feature Film	Comedy,Romance	1996	7.214286	14	16	15
tt0244084	TV Movie	Comedy,Family,Music	1990	7.929907	214	259	261
tt0245551	Feature Film	Drama,History,War	1977	6.266667	15	40	40
tt0245939	Feature Film		1980	6.250000	8	12	12
tt0246688	TV Episode	Crime	1985	5.800000	10	12	12
tt0247363	TV Episode	Family	1972	8.500000	14	15	15
tt0248441	Feature Film	Family,Drama,Musical	1983	7.620690	29	36	39
tt0249981	Feature Film	Animation,Sci-Fi,Comedy	1998	7.106383	47	57	56
tt0250601	Feature Film	Adult,Drama	1982	5.714286	35	53	53
tt0251270	Feature Film	Comedy,Fantasy,Romance	1968	3.000000	7	464	464
tt0251334	Feature Film	Animation,Family	1999	6.472222	36	39	39
tt0251335	Feature Film	Animation,Family	1999	7.333333	45	48	48
tt0251336	Feature Film	Animation,Family	1999	7.448276	29	37	37
tt0251337	Feature Film	Animation,Family	1999	6.567568	74	82	82
tt0251338	Feature Film	Animation,Family	1999	7.500000	38	39	39
tt0251339	Feature Film	Animation,Family	1999	6.928571	28	32	32
tt0251340	Feature Film	Animation,Family	2000	6.520000	25	31	31
tt0251341	Feature Film	Animation,Family	2000	7.230769	26	30	30
tt0251342	Feature Film	Animation,Family	2000	7.666667	24	28	28
tt0251344	Feature Film	Animation,Family	2000	7.833333	42	48	48
tt0251521	Feature Film	Biography,Drama,History	1978	6.760000	25	470	472
tt0252131	TV Series	Documentary,History	1998	6.400000	5	11	11
tt0252391	Feature Film	Drama	1983	6.444444	9	10	10
tt0252392	TV Episode	Music	1983	8.791667	24	26	26
tt0252413	TV Episode	Drama	1993	8.000000	16	19	19
tt0252427	TV Episode	Music	1992	8.578947	19	18	18
tt0253209	Feature Film	Drama	1983	7.309524	42	43	43
tt0253687	Feature Film	Action,Comedy,Crime	1993	9.384615	78	136	136
tt0254257	TV Movie	Action,Crime,Drama	2001	4.900000	10	11	11
tt0254831	TV Episode	Music	1988	8.649123	57	63	64
tt0255176	TV Episode	Music	1984	8.500000	18	17	17
tt0255777	Feature Film	Drama	1983	8.272727	11	11	11
tt0255829	TV Episode	Music,Musical	1976	8.416667	12	15	15
tt0256177	TV Episode	Music	1980	7.625000	24	26	26
tt0257001	Feature Film	Animation,Action,Adventure	1999	5.897270	6960	12622	12716
tt0257578	Feature Film	Adult,Comedy	1976	5.857143	7	9	9
tt0257917	Feature Film		1983	8.166667	6	7	8
tt0258190	TV Episode		1976	5.166667	6	6	6
tt0258348	TV Series	Action,Sport	1993	8.033708	89	402	403
tt0259297	Feature Film	Adult,Comedy,Reality-TV	2001	3.464174	321	371	373
tt0259621	Feature Film	Drama	1975	3.913043	23	41	40
tt0260085	TV Episode	Drama,Mystery	1995	6.500000	8	11	11
tt0261151	Feature Film	Action	1983	4.812500	16	17	17
tt0261224	TV Episode	Documentary,Thriller	1995	6.045455	22	22	23
tt0261318	Feature Film	Drama	1983	7.153846	13	16	16
tt0261319	Feature Film	Crime,Drama,Romance	1983	7.937500	16	20	20
tt0261469	TV Series	Animation,Action,Adventure	1996	7.999228	1295	2541	2564
tt0262063	Feature Film	Action	1983	5.636364	22	23	23
tt0263596	Feature Film	Action,Crime,Drama	1983	4.666667	6	8	8
tt0264385	Feature Film	Documentary,Short,War	1943	6.443182	88	104	104
tt0264531	Feature Film	Animation,Fantasy,Horror	1990	7.582173	359	486	490
tt0264803	TV Movie	Music	1999	9.200000	5	7	7
tt0265265	Feature Film	Animation,Comedy,Family	1999	8.500000	10	11	11
tt0265266	Feature Film	Animation,Comedy,Family	2000	8.384615	13	15	15
tt0265267	Feature Film	Animation,Comedy,Family	1999	8.785714	14	15	15
tt0265472	TV Episode	Music	1996	8.880000	25	25	25
tt0266036	Feature Film	Animation,Comedy	1994	5.750000	8	38	41
tt0266860	Feature Film	Animation,Action,Adventure	2000	5.511066	4925	6945	7021
tt0267658	Feature Film	Documentary	1999	7.375000	16	19	19
tt0267898	TV Series	Animation,Action,Adventure	1996	8.860752	3483	8058	8229
tt0268332	TV Episode	Drama	2000	8.400000	10	11	11
tt0269236	Feature Film	Short,Comedy	1914	4.200000	5	6	6
tt0270482	TV Episode	Romance	1983	5.714286	7	7	7
tt0270753	Feature Film		1997	8.333333	12	11	11
tt0271101	TV Episode	Music	1979	7.181818	11	11	11
tt0272357	TV Episode	Animation,Comedy	2000	7.351351	37	45	46
tt0273307	Feature Film	Adventure,Romance	1982	5.272727	11	16	17
tt0273852	Feature Film	Short,Adult	1993	6.035971	139	160	160
tt0274355	Feature Film	Action,Adventure,Comedy	1977	7.750000	136	199	203
tt0274606	Feature Film	Drama	2000	8.612245	49	63	63
tt0278813	Feature Film		2001	7.600000	5	5	5
tt0279402	Feature Film	Adult	1986	4.444444	9	15	15
tt0282290	Feature Film	Crime,Drama	1999	6.875000	16	66	66
tt0283185	TV Series	Documentary,Crime	1999	8.846442	267	988	1030
tt0283270	Feature Film	Adult	1976	7.178571	28	46	46
tt0283694	TV Episode	Drama	2001	7.714286	7	8	8
tt0283835	Feature Film	Animation,Short,Crime	1990	7.000000	6	286	287
tt0283910	Feature Film	Comedy,Crime	1983	6.000000	5	7	7
tt0284012	Feature Film	Documentary,Short	1904	7.588235	34	94	94
tt0284102	Feature Film	Animation,Action,Adventure	1992	6.833333	90	243	247
tt0284103	Feature Film	Animation,Action,Drama	1993	7.050847	59	223	227
tt0284104	Feature Film	Animation,Action,Fantasy	1994	7.765957	47	725	730
tt0284298	Feature Film	Comedy	1983	8.333333	6	9	9
tt0285036	Feature Film	Animation,Action,Sci-Fi	1994	6.728333	600	1183	1229
tt0285761	TV Short	Sci-Fi,Short	2000	6.125000	40	53	53
tt0285952	Feature Film	Comedy	1983	5.447368	38	57	57
tt0287455	Feature Film	Drama	1971	5.333333	9	18	19
tt0287629	TV Series	Animation,Action,Crime	1994	7.090909	33	328	328
tt0289228	TV Episode	Crime	1991	6.833333	6	10	10
tt0289404	TV Episode	Documentary,Biography	1991	6.300000	10	13	14
tt0290599	TV Episode	Documentary,History	2000	8.375000	8	7	7
tt0290910	Feature Film	Drama,Horror,Mystery	1990	6.634615	52	86	86
tt0291272	Feature Film	Adult,Horror	1994	6.644444	45	67	67
tt0291751	Feature Film	Comedy	1997	8.198819	508	600	604
tt0292490	Feature Film	Comedy,Drama	2001	8.663241	16932	29860	32466
tt0293649	TV Episode		1985	3.894737	19	24	25
tt0293932	Feature Film	Short	2001	3.833333	6	5	5
tt0295174	Feature Film	Drama,Romance	1983	6.727273	11	13	13
tt0296345	TV Episode	Game-Show,Reality-TV	2001	1.583333	12	16	16
tt0297005	TV Episode	Documentary	1998	8.000000	15	17	17
tt0297096	TV Episode	Drama	2001	9.000000	7	7	7
tt0297690	Feature Film		1990	7.904762	21	24	24
tt0297937	TV Episode	Documentary,Thriller	1991	7.120000	25	29	30
tt0298586	TV Movie		1992	5.500000	6	5	5
tt0299590	TV Episode		1985	5.833333	18	19	19
tt0300966	TV Episode	Romance	1982	2.750000	8	10	10
tt0301153	Feature Film	Animation	1987	5.826087	23	51	51
tt0301200	TV Movie	Documentary	1989	6.379310	29	42	42
tt0301504	Feature Film	Animation	1996	8.384615	39	46	46
tt0301573	Feature Film	Animation,Short,Sci-Fi	1992	7.000000	53	417	416
tt0301801	TV Movie	Animation,Action	1994	5.357143	28	84	84
tt0302064	TV Episode		1999	5.666667	6	8	8
tt0302514	TV Episode		1985	7.000000	11	11	11
tt0304231	TV Episode	Biography	2000	7.250000	8	8	8
tt0304418	Feature Film	Adult,Comedy	1979	5.111111	9	12	12
tt0305659	Feature Film	Short,Drama,Fantasy	2001	8.416667	24	27	27
tt0306195	TV Movie		2001	7.166667	6	6	6
tt0306236	TV Movie		2001	8.500000	6	5	5
tt0306567	TV Episode	Drama,Mystery	1995	8.888889	9	13	13
tt0307093	TV Episode	Drama	1978	6.750000	8	8	21
tt0308515	Feature Film		1978	6.800000	5	5	5
tt0308554	Feature Film	Drama	1989	9.437500	16	38	38
tt0308936	Feature Film		1979	8.000000	5	5	5
tt0309340	Feature Film	Animation,Comedy,Fantasy	1992	7.620536	224	275	281
tt0309653	Feature Film		2000	7.520325	123	119	119
tt0309746	TV Episode		1995	4.785714	14	15	15
tt0310110	Feature Film	Drama,Crime	1983	7.750000	8	9	10
tt0311510	Feature Film	Adult,Crime	1983	6.722222	18	27	28
tt0311612	TV Movie	Documentary	2001	4.400000	5	6	8
tt0312039	TV Episode	Comedy,Drama,Musical	1962	6.666667	6	7	7
tt0313487	Feature Film	Animation,Action,Adventure	2001	5.581633	2842	4217	4258
tt0314320	TV Movie	Drama	1992	8.000000	9	10	10
tt0314823	Feature Film	Short	2001	8.400000	5	5	5
tt0316924	TV Episode	Music	1965	9.000000	6	8	8
tt0316925	TV Episode	Music	1958	8.500000	6	15	15
tt0317304	Feature Film		1983	5.722222	18	24	24
tt0317394	Feature Film	Drama	1987	2.800000	5	5	5
tt0317414	Feature Film	Animation,Adult,Mystery	2001	6.363636	11	13	13
tt0318191	Feature Film	Short	2002	8.600000	5	5	5
tt0319979	TV Series	Comedy	1999	6.782609	23	72	71
tt0322204	TV Episode	Drama	1993	8.125000	8	9	9
tt0323981	TV Episode	Music	1995	8.620690	29	29	29
tt0324076	TV Episode	Music	1993	9.000000	17	20	20
tt0325156	TV Episode	Music	1997	7.428571	21	24	24
tt0329925	TV Series	Comedy,Drama	1998	7.444444	9	195	195
tt0329947	TV Series	Animation,Action,Adventure	1992	8.845915	2252	4894	4961
tt0331785	TV Series	Comedy,Drama	1998	8.357143	14	195	195
tt0331815	TV Movie		1965	9.933333	15	18	17
tt0331940	TV Episode	Animation,Adventure,Family	1968	7.125000	16	17	17
tt0331941	TV Episode	Animation,Adventure,Family	1968	7.750000	8	8	8
tt0331942	TV Episode	Animation,Adventure,Family	1968	7.125000	8	8	8
tt0331943	TV Episode	Animation,Adventure,Family	1968	7.400000	10	10	10
tt0331944	TV Episode	Animation,Adventure,Family	1970	6.840000	25	26	26
tt0331945	TV Episode	Animation,Adventure,Family	1968	7.714286	7	7	7
tt0331946	TV Episode	Animation,Adventure,Family	1968	7.428571	7	7	7
tt0331947	TV Episode	Animation,Adventure,Family	1970	6.095238	21	21	21
tt0331948	TV Episode	Animation,Adventure,Family	1970	6.500000	22	21	21
tt0331949	TV Episode	Animation,Adventure,Family	1970	6.350000	20	20	20
tt0331950	TV Episode	Animation,Adventure,Family	1970	6.368421	19	19	19
tt0332527	TV Episode	Music	1961	8.000000	5	7	7
tt0333135	Feature Film	Drama	1983	7.444444	9	13	13
tt0335570	TV Episode	Music	1965	7.666667	6	7	7
tt0335670	TV Series	Game-Show,Reality-TV	2001	2.937500	16	32	32
tt0337740	TV Episode	Documentary	2001	8.857143	7	13	13
tt0339736	Feature Film	Horror	2005	6.809524	42	53	54
tt0341299	Feature Film	Drama	1984	6.600000	5	5	5
tt0341831	TV Series		1981	3.600000	5	5	5
tt0342206	Feature Film	Family,Comedy	2000	4.400000	5	5	5
tt0342977	TV Episode	Documentary	1992	7.800000	20	24	24
tt0344331	Feature Film	War	1983	3.000000	7	8	8
tt0345357	Feature Film	Action,Crime	1993	5.565217	23	34	34
tt0345790	Feature Film	Documentary,Short	1894	4.450000	20	49	53
tt0346167	TV Episode	Music	1967	8.666667	6	8	8
tt0347801	Feature Film	Adult	1976	5.875000	8	11	11
tt0348463	TV Episode	Music	1959	7.800000	5	9	9
tt0348466	TV Episode	Music	1958	7.857143	7	11	11
tt0348470	TV Episode	Music	1960	9.400000	5	11	11
tt0349503	Feature Film	Action,Horror	1998	5.666667	12	42	43
tt0349574	Feature Film	Drama	1988	7.347826	23	31	32
tt0349734	Feature Film	Action,Drama	1983	5.666667	6	6	6
tt0349851	TV Series	Comedy,Drama,Family	2001	8.829268	41	83	85
tt0350344	Feature Film	Crime	1974	4.142857	14	17	18
tt0352070	TV Episode	Adventure,Game-Show,Reality-TV	2002	6.411765	17	24	24
tt0354132	Feature Film	Drama,Short	2001	5.333333	6	5	5
tt0355151	Feature Film	Documentary	2002	6.200000	5	5	5
tt0355673	Feature Film		1983	9.300000	20	23	23
tt0356051	TV Episode	Animation,Family,Fantasy	1981	8.112500	160	182	182
tt0356315	TV Episode		1978	6.600000	5	5	5
tt0357151	TV Episode		1993	7.000000	5	5	5
tt0357785	TV Special	Music	1973	8.750000	12	16	16
tt0359610	TV Episode	Music,Musical	1990	8.774194	93	106	106
tt0360212	Feature Film	Drama,Romance,War	1979	4.600000	5	66	67
tt0362493	TV Series	Animation,Drama,Family	1976	8.316327	98	751	758
tt0362779	Feature Film	Animation,Crime	2001	5.363636	11	14	14
tt0363014	TV Movie	Documentary,Mystery	2002	8.840000	25	35	35
tt0366456	Feature Film		2003	7.142857	7	7	7
tt0366592	TV Episode	Crime	1985	6.960000	25	31	31
tt0366810	Feature Film	Romance	1961	7.758621	58	88	89
tt0366836	TV Episode		2001	7.000000	14	13	13
tt0367222	TV Episode	Documentary	2000	4.948276	58	67	67
tt0367286	TV Series	Animation,Family	1985	8.081967	61	88	89
tt0368147	TV Episode	Documentary,Biography	2001	8.221945	401	476	480
tt0371634	Feature Film	Action,Crime	1937	8.428571	161	176	176
tt0373132	Feature Film	Musical	1983	9.263158	19	22	22
tt0373218	Feature Film	Musical	1983	9.590909	22	26	26
tt0373247	Feature Film	Musical	1983	9.523810	21	25	25
tt0374219	TV Movie	Drama	1986	8.428571	7	10	9
tt0374477	TV Movie	Documentary	1991	8.656716	67	105	106
tt0374642	Feature Film	Short	1902	4.772727	22	161	165
tt0374887	Feature Film	Comedy,Crime	2003	8.507257	11438	20712	22854
tt0375515	TV Movie	Documentary	1998	8.575758	66	105	106
tt0375931	Feature Film	Animation,Short,Adult	2002	7.450000	20	24	24
tt0376405	TV Episode	Adventure,Game-Show,Reality-TV	2003	6.444444	9	13	13
tt0377169	TV Series	Animation,Action,Adventure	1996	7.198043	7665	13213	13400
tt0379224	Feature Film	Short,History	1902	5.595238	42	60	60
tt0381209	TV Movie	Comedy,Family	2002	5.800000	5	5	5
tt0384056	Feature Film	Animation,Adult,Adventure	1998	4.767442	43	49	49
tt0385719	Feature Film	Animation,Action,Adventure	2002	6.714286	21	2553	2598
tt0385827	TV Episode	Animation,Family	2003	6.148148	27	31	31
tt0386157	TV Series	Game-Show,Reality-TV	2002	2.818182	11	30	30
tt0389095	TV Episode	Animation,Family	2002	6.764706	17	26	26
tt0394746	Feature Film		1991	6.400000	15	17	18
tt0395830	TV Series	Family	1996	7.400000	5	17	17
tt0396287	TV Episode	Documentary	2004	8.142857	7	8	8
tt0397549	TV Episode		1985	5.352941	17	18	18
tt0398919	TV Movie	Crime	1964	8.500000	12	12	12
tt0399241	Feature Film	Animation,Short,Comedy	1915	5.490196	51	62	62
tt0401303	Feature Film	Crime,Documentary	1999	8.823529	17	19	19
tt0403708	Feature Film	Action,Comedy,War	1983	5.312500	16	18	18
tt0404237	Feature Film	Drama	2004	6.777778	9	11	11
tt0405508	Feature Film	Drama	2006	8.752113	24132	46590	49774
tt0407490	Video Game	Adventure	1984	5.714286	7	5	5
tt0407861	Feature Film	Animation,Short,Adult	2000	6.250000	8	9	9
tt0410496	TV Movie	Documentary	2001	7.333333	12	17	17
tt0414612	TV Episode	Horror	1982	7.437500	16	21	21
tt0414721	TV Series	Romance	2004	6.166667	6	5	5
tt0414752	TV Episode	Crime,Drama,Mystery	2004	6.846506	873	1132	1136
tt0414758	TV Series	Family,Music,Reality-TV	2004	3.785714	14	19	20
tt0414961	TV Episode		2004	5.600000	10	11	11
tt0415108	TV Episode	Animation,Family	2002	7.416667	12	18	18
tt0415148	Feature Film	Animation,Action,Sci-Fi	1998	6.886957	115	158	158
tt0415250	Feature Film	Short	2003	6.600000	5	5	5
tt0415854	Feature Film	Short	2002	6.400000	5	5	5
tt0418739	TV Episode	Crime	1985	7.250000	12	18	18
tt0423681	TV Episode	Adventure,Game-Show,Reality-TV	2004	6.636364	11	14	14
tt0427004	TV Movie	Animation,Comedy,Family	2006	5.538462	52	63	63
tt0427372	TV Movie	Drama	1974	7.600000	5	5	5
tt0429258	TV Movie	Comedy	2004	8.222222	27	31	31
tt0430503	TV Movie	Action	1999	6.000000	5	5	5
tt0430714	Feature Film		1998	7.555556	9	10	10
tt0435986	Feature Film		1972	9.000000	17	19	19
tt0436847	TV Movie	Crime	1963	8.714286	7	8	7
tt0441885	TV Episode	Crime,Drama,Mystery	2004	7.029650	742	980	985
tt0442685	TV Episode	Crime,Drama,Mystery	2005	7.256098	738	941	945
tt0442773	Feature Film	Action,Drama	2003	6.157895	19	25	25
tt0443579	TV Episode	Crime,Drama,Mystery	2004	7.122759	725	915	919
tt0444658	TV Movie		2005	3.444444	9	7	7
tt0448781	TV Movie	Drama,Thriller,War	1963	9.250000	12	14	14
tt0454450	TV Episode		2002	6.250000	12	11	11
tt0454634	Feature Film	Family,Short	2004	8.851852	27	30	30
tt0454659	TV Movie	Sport	2005	7.750000	8	10	9
tt0456176	Feature Film		2005	7.615385	13	14	14
tt0456407	Feature Film	Drama	2008	6.769231	13	24	25
tt0457142	Video Game	Action,Adventure,Family	1991	7.956790	162	991	999
tt0458750	TV Episode	Crime	1991	6.222222	9	13	13
tt0458751	TV Episode	Crime	1991	6.600000	5	9	9
tt0458752	TV Episode	Crime	1985	6.666667	6	9	10
tt0458753	TV Episode	Crime	1985	6.285714	7	10	10
tt0458754	TV Episode	Crime	1991	6.111111	9	11	11
tt0459530	TV Episode	Documentary	1995	7.173913	23	25	25
tt0459946	TV Movie	Crime,Mystery	1980	8.812398	613	1189	1200
tt0462401	Feature Film	Fantasy	2008	5.369565	46	58	58
tt0463839	TV Series	Comedy	2004	4.684932	73	230	231
tt0463950	TV Episode	Animation,Comedy,Family	2004	5.552239	67	89	89
tt0464208	Video Game	Animation,Action,Adventure	1992	7.949580	238	884	891
tt0465688	TV Episode	Adventure,Game-Show,Reality-TV	2005	6.300000	10	14	14
tt0465761	TV Movie	Comedy,Crime	1974	7.600000	5	5	5
tt0469735	Feature Film	Animation,Adult,Fantasy	2002	6.905512	127	133	133
tt0471750	Feature Film	Crime,Thriller	1966	5.000000	6	8	8
tt0472135	TV Episode	Crime,Drama,Mystery	2006	6.724138	580	749	756
tt0473394	Feature Film	Animation,Short,Comedy	2004	8.200000	185	196	196
tt0474531	Feature Film	Horror	1982	2.822360	805	1534	1555
tt0476376	Feature Film	Short,Family	2002	8.923077	26	30	30
tt0476377	Feature Film	Short,Family	2002	8.631579	19	21	21
tt0476378	Feature Film	Short,Family	2002	8.916667	12	15	15
tt0476379	Feature Film	Short,Family	2004	8.533333	15	17	17
tt0476380	Feature Film	Short,Family	2004	8.500000	14	15	15
tt0476487	Feature Film	Documentary,Biography,Sport	2005	8.837553	474	615	617
tt0479593	TV Movie	Crime,Drama,Thriller	2005	8.702586	232	263	263
tt0479955	TV Episode	Crime,Drama,Mystery	2006	7.360360	666	838	846
tt0480956	TV Series	Game-Show	1999	4.500000	6	5	5
tt0480983	Feature Film	Animation,Short	2002	6.200000	5	5	5
tt0482539	TV Movie		2005	8.406250	32	35	35
tt0483462	TV Series	Documentary	1983	9.000000	6	15	14
tt0484009	TV Episode	Music	2006	5.666667	6	7	7
tt0484149	Feature Film		1926	7.000000	5	7	7
tt0486417	Feature Film	Short,Comedy,Family	1903	5.840000	50	419	424
tt0488003	TV Episode	Animation	1980	4.157895	19	25	25
tt0488010	TV Episode	Animation	1979	4.684211	19	28	28
tt0488019	Feature Film	Animation,Short,Adult	1997	7.000000	6	5	5
tt0489227	TV Episode	Crime,Drama,Mystery	2006	6.804800	625	810	814
tt0489814	TV Movie	Comedy	1984	7.000000	7	6	6
tt0489876	TV Movie	Drama	1990	8.750000	8	7	8
tt0491050	TV Episode	Crime,Drama,Mystery	2006	6.372990	622	790	794
tt0491670	Feature Film	Animation,Short,Action	1995	6.631579	19	21	105
tt0493208	TV Movie	News	2004	2.500000	10	11	11
tt0493407	Feature Film	Comedy	2007	7.740741	27	52	52
tt0494202	TV Movie	Comedy	2005	5.800000	5	5	5
tt0494229	Feature Film	Drama	2010	7.571429	7	27	27
tt0494933	Feature Film	Comedy,Drama	1995	4.250000	8	126	128
tt0496370	TV Movie	Drama	1967	8.875000	8	12	11
tt0500178	Feature Film	Animation,Action,Crime	1999	7.535645	519	728	735
tt0758040	Feature Film		2006	7.245283	53	56	56
tt0764951	TV Series	Documentary	1975	6.600000	5	5	5
tt0770609	TV Series	Sport	2006	6.833333	6	5	5
tt0770779	Feature Film		2006	7.557692	52	51	51
tt0778601	Feature Film	Adult,Drama	1985	5.333333	9	12	12
tt0778655	TV Episode		2006	6.888889	18	20	20
tt0780557	TV Special	News	2006	7.923077	39	39	39
tt0780558	TV Special	News	2006	2.600000	5	5	5
tt0782166	TV Movie	Action	2001	7.600000	5	5	5
tt0783542	TV Special	News	2006	8.531250	32	35	35
tt0789778	TV Series	Comedy,Drama	1994	9.019231	52	69	69
tt0790701	TV Special	News	2002	6.125000	8	9	9
tt0790738	Feature Film	Documentary,Drama	2005	6.750000	8	12	12
tt0805500	Feature Film	Drama,Family	2004	5.186441	59	171	171
tt0807960	TV Episode	Drama	1968	7.833333	6	7	7
tt0809949	Feature Film		2006	7.142857	7	9	9
tt0814034	TV Movie	Documentary	2005	8.760000	100	135	136
tt0814208	TV Movie	Documentary	2002	7.272727	77	117	118
tt0815188	TV Episode	Animation	2006	7.700000	10	16	16
tt0818780	Feature Film	Documentary	2004	7.800000	10	11	23
tt0818931	Feature Film	Drama,Music	1930	7.715342	541	9174	9233
tt0820462	TV Series	Adventure	2005	8.000000	5	5	5
tt0827720	Feature Film	Animation,Action,Sci-Fi	2006	6.800000	5	5	5
tt0829310	Feature Film	Action	2004	5.444444	9	122	124
tt0829476	TV Movie	Animation	2004	7.307692	91	95	95
tt0829483	TV Movie	Animation,Sci-Fi	2006	6.976190	42	44	44
tt0832450	Feature Film	Animation,Adult,Drama	1996	6.448276	29	41	41
tt0834562	Feature Film	Drama,Romance	1912	5.333333	9	17	16
tt0836699	TV Movie	Romance	1998	8.200000	5	5	5
tt0838944	TV Series	Adventure,Comedy,Reality-TV	2005	3.375000	24	26	26
tt0843280	TV Episode	Crime,Drama,Mystery	2007	7.032922	486	667	674
tt0844238	TV Series	Adventure,Family	1985	8.304348	23	35	36
tt0846723	TV Short	Short,Talk-Show	2006	6.000000	5	5	5
tt0847881	TV Movie	Reality-TV	2003	5.444444	9	11	11
tt0848377	Feature Film	Drama	1980	8.571429	7	18	18
tt0856215	Feature Film	Animation,Action,Adult	1992	6.142857	21	24	24
tt0857301	Feature Film	Short,Sport	2005	8.600000	5	5	5
tt0858447	Feature Film	Animation,Adult,Drama	2003	5.500000	8	6	6
tt0858464	Feature Film	Animation,Adult	2003	6.666667	9	9	9
tt0858478	Feature Film	Animation	2006	7.714286	7	9	9
tt0861714	TV Movie	News	2006	2.545455	11	10	10
tt0869080	Feature Film	Short,Comedy	2006	8.200000	5	5	5
tt0870192	TV Movie	Documentary	2006	6.166667	6	6	6
tt0874289	TV Movie	Documentary,Crime	1992	8.165217	230	508	523
tt0876133	Feature Film	Action	2006	8.000000	5	5	5
tt0876279	TV Movie	Documentary	1994	7.461538	13	16	16
tt0878691	TV Episode	Crime,Drama,Mystery	2007	6.806667	600	791	798
tt0879835	TV Episode		1985	6.250000	12	12	12
tt0881276	TV Special	News	2004	5.625000	8	8	8
tt0884332	TV Episode	Sport	2006	8.078947	38	46	46
tt0886679	TV Movie	Mystery	1999	6.714286	7	7	7
tt0887542	TV Series	Comedy,Reality-TV,Talk-Show	2006	3.730769	26	28	27
tt0887543	TV Series	Reality-TV,Talk-Show	2003	3.148148	27	32	32
tt0896918	TV Movie	Fantasy,Horror	1988	4.000000	5	6	6
tt0906049	TV Episode	Crime,Drama,Mystery	2007	6.740741	486	650	656
tt0929268	Feature Film	Drama,Horror,Thriller	1996	3.523810	21	293	297
tt0934905	TV Episode	Crime,Drama,Mystery	2007	7.216000	500	688	693
tt0943237	Feature Film	Adult,Horror	2007	5.025974	77	100	100
tt0944148	Feature Film	Animation,Adult,Adventure	2001	7.333333	6	7	7
tt0951286	TV Movie	News	2007	6.960526	76	81	81
tt0955401	Feature Film	Action	2006	7.285714	7	7	7
tt0959561	TV Movie	News	2007	8.515152	33	35	35
tt0959568	TV Movie	News	2007	3.700000	20	20	20
tt0960762	Feature Film	Short,Fantasy,Sci-Fi	2006	7.800000	5	5	5
tt0962760	TV Movie	News	2007	1.000000	5	7	7
tt0962769	TV Special	Music,News	2007	4.285714	14	16	16
tt0963181	TV Movie	Documentary	2000	7.864865	37	44	44
tt0963768	Feature Film	Comedy,Romance	2002	7.400000	5	5	5
tt0974659	TV Movie	Drama	2006	6.600000	5	5	5
tt0976106	TV Movie	News	2007	1.500000	6	9	9
tt0976139	TV Special	News	2007	5.558824	34	34	34
tt0984074	Feature Film	Short,Family	2006	7.750000	12	14	15
tt0986264	Feature Film	Drama,Family	2007	8.827668	28509	61637	64595
tt1003465	Feature Film	Short	1908	7.000000	8	18	18
tt1016011	Feature Film	Animation,Action,Adventure	2006	6.702970	505	776	791
tt1016302	Feature Film	Short,Comedy	2007	7.000000	5	5	5
tt1033579	TV Episode	Music	1967	8.363636	11	11	11
tt1039568	TV Episode	Documentary	1998	7.136986	73	116	115
tt1058597	TV Series	Comedy,Reality-TV,Talk-Show	2007	3.210526	19	38	37
tt1062160	TV Movie	Documentary	2007	7.368421	19	23	23
tt1063671	TV Episode	Animation	2006	8.347826	23	33	34
tt1070851	Feature Film	Short,Drama	1979	6.666667	6	30	30
tt1086351	TV Episode	Documentary,Biography	1986	6.333333	6	16	16
tt1087537	TV Episode	Game-Show,Reality-TV	2007	3.437500	16	17	17
tt1105707	Feature Film	Action,Comedy,Drama	2001	5.307692	13	77	78
tt1110053	TV Movie	News	2007	2.866667	15	15	15
tt1111823	TV Episode	Documentary,History	1988	9.000000	25	37	37
tt1134815	Feature Film	Drama	2007	7.400000	5	5	5
tt1135921	TV Movie	Comedy	2007	5.428571	7	15	15
tt1144469	TV Episode	Drama	1949	5.500000	6	20	20
tt1152685	TV Movie	Documentary	2004	7.833333	30	70	71
tt1159685	Feature Film	Romance	1999	7.666667	9	17	17
tt1160736	Feature Film	Drama,History	1935	5.500000	14	42	42
tt1163561	TV Series	Animation,Drama	2004	8.733333	30	40	40
tt1164609	Feature Film	Animation	2006	8.533333	15	17	17
tt1164610	Feature Film	Animation	2007	8.846154	13	16	16
tt1164611	Feature Film	Animation	2007	8.933333	15	16	16
tt1164612	Feature Film	Animation	2007	8.846154	13	15	15
tt1164613	Feature Film	Animation	2007	9.076923	13	16	16
tt1179274	TV Movie	News	2008	4.882353	17	24	24
tt1185603	TV Special	News	2008	5.111111	9	11	11
tt1189440	TV Episode	Crime,Drama,Mystery	2008	7.403118	449	615	619
tt1192875	TV Special	News	2008	6.333333	27	35	36
tt1196102	Feature Film	Animation,Short,Adult	2004	6.416667	12	13	13
tt1196324	Feature Film		2008	7.420000	50	86	88
tt1197619	TV Movie	Drama	1992	8.500000	6	12	12
tt1199479	TV Episode	Documentary,Biography,Sport	2009	8.515267	262	738	787
tt1214968	TV Episode	Music	1986	9.000000	5	6	6
tt1216494	TV Episode	Documentary	2007	7.647059	34	43	42
tt1219393	Feature Film	Documentary	2008	7.620690	29	37	38
tt1221888	Feature Film	Short,Crime,Drama	1906	6.950000	60	98	98
tt1223918	TV Series	Comedy,Reality-TV,Talk-Show	2008	2.250000	12	21	21
tt1225588	Feature Film	Short	1908	4.774194	31	40	42
tt1225619	Feature Film	Short,Fantasy	1908	5.692308	39	70	80
tt1225711	Feature Film	Short	1908	4.478261	23	31	32
tt1225777	Feature Film	Short	1908	5.000000	44	57	59
tt1228639	Feature Film	Documentary,Short	1904	4.789474	19	110	111
tt1228657	Feature Film	Documentary,Short	1904	4.823529	17	75	77
tt1234927	Feature Film	Thriller	2011	7.505618	89	122	123
tt1244523	TV Movie	Music	2008	7.000000	7	6	6
tt1251105	TV Series	Documentary,News,Talk-Show	2004	6.333333	6	58	58
tt1251825	TV Episode	Crime,Drama,Mystery	2008	6.864564	539	804	812
tt1262094	TV Series	Comedy	1997	6.833333	6	8	22
tt1266125	TV Series	Game-Show,Reality-TV	2006	2.592593	27	56	59
tt1266166	TV Series	Game-Show,Reality-TV	2006	2.500000	22	56	59
tt1266167	TV Series	Game-Show,Reality-TV	2006	2.185185	27	56	59
tt1275819	Feature Film	Documentary,Short	1904	5.529412	17	50	51
tt1275820	Feature Film	Documentary,Short	1904	4.055556	18	61	63
tt1275837	Feature Film	Documentary,Short	1904	4.000000	16	42	43
tt1275838	Feature Film	Documentary,Short	1904	4.882353	17	41	42
tt1275844	Feature Film	Documentary,Short	1904	4.812500	16	49	50
tt1276406	TV Episode	Crime,Drama,Mystery	2009	6.419913	462	642	648
tt1276953	Feature Film	Comedy,Crime,Drama	2012	6.307692	13	30	30
tt1278245	TV Series	Game-Show,Reality-TV	2006	2.454545	33	56	59
tt1280558	Feature Film	Crime,Drama,Mystery	2008	8.693810	10291	21376	22723
tt1285301	Feature Film	Comedy,Drama	2010	8.333333	6	8	8
tt1288581	Feature Film	Animation,Adventure,Family	2006	6.225564	133	282	284
tt1290501	Feature Film	Adult,Horror	2006	4.933333	60	82	82
tt1291427	TV Episode		2007	7.444444	9	16	15
tt1297284	TV Movie	News	2008	3.461538	13	19	19
tt1297403	TV Episode	Crime,Drama,Mystery	2009	7.048023	354	508	512
tt1298731	TV Movie	Drama	1967	8.500000	6	9	8
tt1307493	TV Series	Family	2008	8.324324	37	45	45
tt1308957	TV Episode		2008	7.473684	19	26	25
tt1314188	TV Episode		2008	7.400000	15	18	18
tt1320220	TV Series	Reality-TV	2008	5.428571	7	9	9
tt1320322	TV Episode		2008	5.937500	16	19	19
tt1320328	TV Episode		2008	8.250000	8	10	10
tt1325026	TV Episode	Comedy	2011	4.000000	67	85	86
tt1326172	Feature Film	Short,Drama,War	2008	8.600000	5	5	5
tt1345471	Feature Film	Animation,Adventure,Family	2007	5.714286	21	931	959
tt1347458	TV Series	Crime,Drama,Horror	2009	8.057692	52	78	80
tt1348691	TV Series	Animation	2009	8.000000	17	19	19
tt1349642	Feature Film	Documentary	2011	8.000000	6	32	32
tt1355549	TV Episode	Documentary	2007	8.428571	7	45	45
tt1376275	TV Episode	Documentary,History	2008	8.076923	13	20	21
tt1379712	Feature Film	Action,Crime	2012	6.529412	17	43	44
tt1384778	TV Special	News	2009	4.833333	6	5	5
tt1385558	TV Episode		2009	8.142857	7	8	8
tt1385559	TV Episode		2009	8.600000	5	6	6
tt1404414	Video Game	Animation,Action,Adventure	1994	6.736842	19	226	227
tt1412459	TV Movie	Music	2008	8.627451	51	102	102
tt1418124	TV Episode	Documentary	2006	7.833333	6	6	6
tt1418794	Feature Film	Adventure	1973	5.750000	12	20	41
tt1439484	Feature Film	Sci-Fi	2007	8.142857	14	17	17
tt1441460	TV Episode		2009	7.750000	8	10	10
tt1442483	TV Movie	Comedy	1992	6.000000	5	6	5
tt1442536	TV Episode	Documentary	2005	6.950000	40	106	107
tt1442549	TV Series	Adventure,Reality-TV	2003	4.244444	720	927	927
tt1443714	TV Series	Drama	2007	5.333333	6	5	5
tt1459228	TV Movie	Comedy	2009	5.000000	5	5	5
tt1461421	Feature Film	Short,Crime,Drama	2009	2.800000	5	5	5
tt1463768	Feature Film	Drama	2009	8.645161	31	52	52
tt1476256	TV Episode	Crime	2010	5.625000	8	17	17
tt1477006	TV Episode	Crime	2009	4.000000	6	8	8
tt1477178	Feature Film	Crime,Drama	2010	8.333333	6	11	12
tt1484078	Feature Film	Documentary	2009	7.250000	12	15	16
tt1487108	TV Episode	Crime	2010	4.666667	6	12	12
tt1487113	TV Movie	History	2009	6.000000	6	5	5
tt1488559	Feature Film	Animation,Action,Fantasy	1994	6.596491	57	79	79
tt1488580	TV Episode	Crime,Drama,Mystery	2010	7.442105	285	405	413
tt1493881	Feature Film	Sci-Fi	2010	6.516129	31	37	37
tt1505428	TV Movie	Documentary	2009	6.411765	17	23	23
tt1511429	TV Episode	Crime,Drama,Mystery	2010	6.821782	303	439	448
tt1515718	TV Series	Game-Show	2008	6.200000	5	5	5
tt1526884	TV Episode	Documentary	2009	6.342105	38	57	57
tt1529117	TV Series	Comedy	2009	5.291667	24	71	76
tt1533099	Feature Film	Documentary,War	2004	7.660714	56	70	913
tt1542508	TV Series	Animation,Drama,Sport	2003	6.571429	7	22	22
tt1543206	Feature Film		1971	4.200000	15	20	20
tt1552111	Feature Film	Animation,Adventure,Comedy	2012	6.547945	73	196	199
tt1553059	TV Episode	Sci-Fi	2010	6.625000	16	22	22
tt1556081	TV Series	Documentary,Reality-TV,Sport	2001	7.363636	11	18	330
tt1556082	TV Series	Documentary,Reality-TV,Sport	2009	8.736842	19	48	330
tt1556083	TV Series	Documentary,Reality-TV,Sport	2008	7.250000	16	28	330
tt1556695	Feature Film	Documentary	2008	8.889344	244	947	950
tt1572504	Feature Film	Drama	2010	8.250000	8	12	12
tt1573715	TV Series	Animation,Comedy,Drama	2007	7.600000	10	105	106
tt1573879	Feature Film	Drama	2010	4.400000	5	5	5
tt1580421	Feature Film	Documentary	2009	8.366667	30	47	48
tt1587691	TV Episode	Crime,Drama,Mystery	2010	7.465587	247	371	376
tt1588120	TV Series	Documentary,Reality-TV	2009	7.769231	182	265	266
tt1591469	Feature Film	Crime,Drama	2011	7.500000	10	15	16
tt1593684	TV Movie	Comedy	2009	9.384615	13	15	14
tt1596264	Feature Film	Action	2010	4.057851	121	145	146
tt1597087	Feature Film	Drama	2007	3.333333	12	15	14
tt1600067	TV Episode	Comedy,Drama,Sci-Fi	2009	8.960000	25	36	36
tt1601223	TV Episode	Sci-Fi	2010	7.428571	14	16	16
tt1605749	TV Episode	Crime,Drama,Mystery	2010	7.301242	322	453	458
tt1606602	Feature Film	Short,Comedy	2009	5.333333	6	5	5
tt1606681	TV Episode	Sci-Fi	2010	7.571429	7	9	9
tt1608634	TV Episode	Sci-Fi	2010	9.147059	34	38	38
tt1609155	TV Episode	Sci-Fi	2010	5.875000	8	12	12
tt1612567	TV Episode	Sci-Fi	2010	7.714286	7	9	9
tt1612616	TV Movie	Documentary	2009	6.666667	6	13	13
tt1617130	Feature Film	Documentary,Biography,Music	2009	7.833333	6	11	11
tt1619616	Feature Film	Short,Comedy,Drama	2010	6.600000	5	5	5
tt1621937	Feature Film	Animation,Short,Action	2009	4.000000	5	5	5
tt1623716	TV Episode	Sci-Fi	2010	7.750000	12	17	17
tt1630623	Feature Film	Animation,Action,Drama	2010	8.386139	101	229	236
tt1631404	TV Episode	Sci-Fi	2010	8.400000	15	27	27
tt1633114	TV Series	Talk-Show	2009	3.576923	26	60	62
tt1634503	Feature Film	Short,Comedy	2010	6.166667	6	5	5
tt1637621	Feature Film	Adult	2010	8.076923	13	25	25
tt1646219	Feature Film	Drama	2003	4.000000	13	30	30
tt1646952	Feature Film	Action,Adventure,Romance	1972	5.454545	11	27	27
tt1653294	Feature Film	Short,Comedy	1920	8.800000	5	7	7
tt1653635	TV Special	Sport	2010	7.090909	11	10	10
tt1663343	TV Episode		2010	6.142857	7	10	10
tt1664636	Feature Film		2010	6.937500	16	25	26
tt1669274	Feature Film	Documentary	2012	8.333333	9	26	26
tt1670989	Feature Film	Crime,Drama,Horror	2009	3.358696	92	148	148
tt1672877	Feature Film	Short	1896	5.166667	6	43	44
tt1676970	Feature Film	Short	1896	6.200000	5	109	109
tt1677627	Feature Film	Short,Drama	2009	7.000000	5	5	5
tt1685666	TV Episode	Comedy,Drama,Sci-Fi	2010	9.304348	23	32	32
tt1692279	Feature Film	Drama,Romance	2009	7.416667	36	315	316
tt1700439	Feature Film	Crime,Mystery,Thriller	2011	2.583333	12	44	44
tt1701971	Feature Film	Documentary	2010	7.500000	8	11	11
tt1705813	TV Special	Sport	2010	6.555556	9	10	10
tt1708497	Feature Film	Adult,Fantasy	2008	4.734940	83	113	113
tt1719598	Feature Film	Animation,Short,Comedy	2006	6.000000	5	5	5
tt1720280	Feature Film	Comedy	2012	8.714286	14	56	56
tt1721497	Feature Film	Short,Action,Comedy	2011	6.857143	7	19	19
tt1723667	TV Series	Documentary,Reality-TV,Sport	2001	7.111111	9	321	330
tt1726877	TV Series	Documentary,Reality-TV,Sport	2001	8.615385	39	321	330
tt1728164	Feature Film	Crime	1960	6.600000	5	18	19
tt1731702	Feature Film	Drama,Thriller	2011	6.525000	40	48	49
tt1735405	Feature Film	Short,Comedy	2010	7.200000	5	5	5
tt1735459	Feature Film	Short,Comedy	2010	4.200000	5	5	5
tt1739306	Feature Film	Horror,Thriller	2011	3.666667	12	33	33
tt1741679	Feature Film	Short,Drama	2010	6.600000	5	5	5
tt1742084	Feature Film	Documentary,Adventure,Biography	2011	6.881890	127	172	173
tt1743667	TV Series	Animation,Action,Comedy	2010	6.540541	37	92	96
tt1748877	TV Series	Drama	2008	9.000000	33	371	374
tt1753698	TV Episode	Documentary,Biography,History	2011	7.000000	11	11	11
tt1764621	Feature Film	Drama,History,War	2009	4.875000	8	950	955
tt1764688	Feature Film	Adult	2010	4.315789	19	21	21
tt1767600	TV Movie		2005	8.250000	16	29	29
tt1775799	TV Series	Animation,Sci-Fi	2006	6.200000	20	29	29
tt1784495	Feature Film	Drama	2010	5.600000	5	7	7
tt1791612	Feature Film	Drama	2011	4.460317	63	111	111
tt1793045	Feature Film		2009	9.368750	160	481	501
tt1794893	Feature Film	Short,Comedy,Crime	2010	8.000000	5	5	5
tt1799089	TV Movie	Documentary	2010	8.000000	12	17	17
tt1805468	TV Episode	Sci-Fi	2011	8.200000	5	6	6
tt1813247	TV Episode		2011	7.272727	11	20	21
tt1814686	TV Episode	Sci-Fi	2011	6.571429	7	8	8
tt1821149	TV Series	Animation,Comedy,Romance	2008	7.957958	333	721	735
tt1822171	Feature Film	Comedy	2008	7.276074	163	721	749
tt1825529	TV Series	Reality-TV	2009	6.375000	16	67	67
tt1828299	TV Episode	Horror	2010	6.555556	9	8	8
tt1828303	TV Episode	Horror	2010	6.555556	9	8	8
tt1831745	Feature Film	Short,Comedy	1961	8.163636	165	418	450
tt1837689	TV Episode	Documentary	2011	8.000000	6	10	10
tt1843106	TV Episode	Sci-Fi	2011	7.666667	6	7	7
tt1844073	Feature Film	Short,Drama	2010	7.416667	12	25	26
tt1844804	TV Episode	Comedy,Drama,Sci-Fi	2010	9.047619	21	33	33
tt1846264	TV Series	Reality-TV	2010	6.000000	5	6	6
tt1846717	TV Episode	Sci-Fi	2011	8.500000	8	9	9
tt1847127	TV Series	Reality-TV	2011	5.896552	29	35	36
tt1849188	TV Special	Sport	2010	7.785714	14	18	18
tt1854661	TV Episode	Crime,Horror,Mystery	2012	5.800000	10	15	15
tt1855136	TV Episode	Sci-Fi	2011	8.157895	19	22	22
tt1856079	Feature Film	Documentary,Biography	2009	7.500000	6	12	12
tt1858566	Feature Film	Drama,History,Romance	2010	7.615385	13	15	15
tt1863447	Feature Film		2011	7.000000	9	10	10
tt1874791	Feature Film	Drama	1990	7.400000	5	203	202
tt1877869	TV Episode	Sci-Fi	2011	8.500000	6	6	6
tt1884321	Feature Film	Animation,Sci-Fi	2010	7.214286	42	316	317
tt1886743	Feature Film	Documentary	2011	5.250000	8	91	93
tt1887693	TV Movie	Documentary,Music,Reality-TV	2011	8.233333	30	51	52
tt1889091	TV Series	Comedy	2002	6.416667	12	22	22
tt1891794	Feature Film	Action	2011	4.522523	333	361	362
tt1893192	Feature Film	Crime,Drama,Thriller	2011	6.000000	58	125	126
tt1894443	Feature Film	Drama,Mystery,Romance	2010	6.900000	10	295	299
tt1908596	TV Movie		2007	4.200000	5	5	5
tt1919099	Feature Film	Short,Adventure,Comedy	2011	8.142857	7	9	11
tt1921093	TV Episode	Crime,Horror,Mystery	2012	5.500000	6	8	8
tt1929310	Feature Film	Horror	2014	5.000000	24	38	38
tt1930415	TV Episode	Documentary	2011	6.555556	18	24	24
tt1941478	TV Movie	Comedy	2011	8.954545	22	84	84
tt1942821	Feature Film	Short,Comedy	2011	7.888889	9	26	26
tt1948003	TV Episode	Documentary	2011	8.526316	19	56	58
tt1948620	Feature Film	Documentary,Short,Sport	1956	5.333333	6	9	9
tt1949719	TV Series	Documentary,Reality-TV	2010	8.500000	6	12	11
tt1951148	Feature Film	Action,Comedy,Sci-Fi	2012	4.062500	16	22	22
tt1953728	TV Series	Comedy	2009	8.666667	6	106	109
tt1957928	TV Episode		2009	8.125000	8	12	12
tt1959459	Feature Film	Comedy,Drama	1983	6.716049	81	113	114
tt1961298	Feature Film	Drama	2011	6.000000	7	17	16
tt1964450	Feature Film	Short,Comedy	2011	5.400000	5	5	5
tt1969063	Feature Film	Short,Comedy	2011	4.600000	5	6	6
tt1974198	Feature Film	Short,Drama	2011	5.653846	26	26	26
tt1976621	TV Episode	Sci-Fi	2011	8.700000	10	12	12
tt1992253	Feature Film	Short,Drama	2011	6.777778	9	23	25
tt1993291	TV Movie	Comedy	2011	7.000000	7	11	11
tt1993439	Feature Film		2011	6.000000	6	7	7
tt1999902	Feature Film	Comedy,Romance	2012	7.611650	103	830	872
tt2003934	Feature Film	Short,Comedy	2011	8.400000	5	7	9
tt2013215	TV Episode		2009	6.583333	12	17	17
tt2014151	TV Series	Short,Comedy	2010	7.066667	15	19	19
tt2016339	TV Episode	Documentary	2011	6.692308	13	15	15
tt2023333	TV Series	Comedy	2010	7.000000	5	5	5
tt2024052	TV Movie	Adventure,Fantasy	2012	5.250000	16	23	27
tt2032529	TV Episode	Documentary	2005	6.777778	9	14	14
tt2033298	Feature Film	Documentary	2014	8.846154	13	39	39
tt2034701	Feature Film	Short	1896	6.571429	7	49	52
tt2034803	TV Episode	Comedy,Drama,Sci-Fi	2011	9.000000	29	48	48
tt2041401	TV Episode		2011	6.444444	9	9	9
tt2042501	Feature Film	Horror,Mystery,Thriller	2007	7.185185	27	406	411
tt2044411	TV Series	Animation,Comedy	1988	8.000000	7	174	176
tt2055587	Feature Film	Comedy,Drama	2007	2.600000	95	356	360
tt2056447	TV Special	Sport	2011	6.933333	15	16	16
tt2059235	Feature Film	Action,Thriller	2011	7.285714	35	2358	2431
tt2061762	TV Movie	Drama,Sci-Fi	1954	7.727273	11	69	71
tt2082506	Feature Film	Short,Drama,Family	2011	6.500000	10	16	16
tt2084838	TV Episode	Crime,Horror,Mystery	2012	5.916667	12	13	13
tt2094165	Feature Film	Short,Drama	2003	5.500000	6	10	10
tt2101468	TV Episode	Documentary	2011	5.869565	23	30	29
tt2103766	TV Series	Animation,Comedy,Romance	2008	8.256410	117	253	259
tt2113645	TV Special	Music	2007	8.096774	31	73	79
tt2123238	Feature Film	Short,Comedy	2011	3.000000	5	6	6
tt2124740	TV Movie	Documentary	2011	6.300000	10	16	16
tt2133316	Feature Film	History	2011	6.428571	7	21	21
tt2141951	Feature Film	Short,Comedy,Drama	2010	7.142857	7	102	103
tt2145757	TV Episode	Documentary,Biography	2007	8.208333	24	136	139
tt2151169	TV Series	Reality-TV	2011	7.650000	20	27	28
tt2156760	Feature Film	Drama,Thriller	2012	6.875000	8	18	18
tt2165641	TV Movie	Comedy	2012	8.272340	470	951	967
tt2165809	TV Episode		2010	7.333333	6	13	14
tt2166227	TV Episode		2008	6.200000	10	13	13
tt2168801	TV Series	Reality-TV	2009	8.900000	10	39	39
tt2170581	TV Episode	Documentary	2012	7.357143	14	27	27
tt2177380	Video Game	Animation,Action,Adventure	1987	7.166667	6	74	74
tt2178956	Video Game	Action,Adventure,Horror	2012	8.725051	491	1119	1141
tt2181883	TV Episode		2012	7.250000	16	32	33
tt2184189	Feature Film	Adventure,Comedy,Drama	2012	7.125000	8	317	324
tt2189282	Video Game	Action,Adventure,Horror	2012	8.636792	424	972	992
tt2189284	Video Game	Action,Adventure,Horror	2012	8.710183	383	937	959
tt2189286	Video Game	Action,Adventure,Horror	2012	9.137288	590	1318	1342
tt2191833	TV Special	Talk-Show	2012	7.235294	17	72	72
tt2199271	Feature Film	Documentary	2011	5.200000	10	13	15
tt2199581	Feature Film	Action,Crime,Drama	2012	5.721550	826	2547	2597
tt2203817	TV Episode	Documentary	2011	8.069767	43	82	81
tt2217246	TV Episode	Documentary	2009	6.500000	8	22	22
tt2217530	TV Episode	Documentary	2009	5.250000	8	21	21
tt2220280	Feature Film	Thriller	2012	6.000000	6	18	20
tt2221420	Feature Film	Short	1880	7.705882	68	310	326
tt2222002	Feature Film	Comedy,Drama	1991	7.333333	6	150	153
tt2224083	TV Movie	Documentary	2012	8.296875	64	112	114
tt2234450	Feature Film	Horror	2012	2.395349	86	240	240
tt2241440	TV Episode	Comedy	2012	9.524390	82	126	126
tt2254092	Mini-Series	Action,Drama	2013	7.945477	807	6090	6248
tt2254131	Feature Film	Drama,Sci-Fi,Thriller	2012	8.571429	7	37	39
tt2256334	TV Series	Animation,Action,Adventure	2012	8.976540	1023	7089	7793
tt2261983	Feature Film	Action,Comedy,Musical	2014	7.937500	16	24	25
tt2267856	TV Episode	Comedy	2012	7.722222	18	21	21
tt2273077	Feature Film	Adventure,Comedy,Drama	2012	5.470588	17	152	153
tt2276065	Feature Film	Documentary,History	2011	7.666667	6	17	17
tt2277668	Feature Film	Romance	2013	5.914894	47	222	223
tt2281461	Feature Film	Drama	2012	8.000000	14	76	76
tt2291168	TV Episode	Documentary	2012	7.447761	67	103	104
tt2293562	Feature Film	Comedy,Fantasy,Romance	2012	8.562500	16	53	53
tt2293896	TV Series	Comedy	2012	8.888889	9	18	42
tt2299364	TV Episode	Drama	2012	6.428571	7	8	8
tt2299383	TV Episode	Sci-Fi	2012	9.073171	41	59	60
tt2305005	TV Movie	Documentary	2012	8.111111	9	121	131
tt2306523	Feature Film	Comedy,Crime	2014	6.500000	6	14	14
tt2306789	Feature Film	Adventure,Comedy,Drama	2012	6.116438	146	317	324
tt2306954	Feature Film	Comedy	2012	7.909091	11	50	50
tt2317384	Feature Film	Horror	2007	4.600000	5	163	163
tt2321295	Feature Film	Short,Drama,Horror	2014	3.857143	14	137	139
tt2322694	TV Movie	Action	2012	9.434343	99	108	108
tt2323691	TV Movie	Comedy	2012	5.666667	18	61	62
tt2327519	TV Episode	Biography,Drama,Music	2010	8.727273	11	32	33
tt2327693	TV Series	Comedy	2012	8.000000	7	11	11
tt2331145	Feature Film	Short	2011	9.033333	120	110	110
tt2332821	Feature Film	Documentary,Animation,Family	2011	7.800000	5	19	19
tt2345503	Feature Film	Comedy,Drama	2012	7.428571	7	10	10
tt2350830	Feature Film	Short	2012	7.600000	5	15	15
tt2353899	Feature Film	Drama	2012	3.800000	15	22	22
tt2354003	Feature Film	Adventure,Comedy,Drama	2012	7.982456	57	72	72
tt2355879	Feature Film	Action	2010	7.913043	23	130	133
tt2357007	Feature Film	Documentary,History	2012	5.000000	5	41	43
tt2362866	TV Series	Animation,Comedy	2012	7.579710	69	129	130
tt2365112	Feature Film		2012	7.566265	166	452	464
tt2365202	TV Series	Animation	2012	8.285714	14	305	317
tt2368412	Feature Film	Comedy	2012	7.300000	10	17	18
tt2373132	Feature Film	Comedy,Family,Romance	2012	8.166667	6	17	17
tt2379368	Feature Film	Comedy,Horror,Musical	2012	5.857143	14	339	340
tt2385013	TV Short	Short,Comedy	2012	8.166667	18	22	22
tt2387220	Feature Film	Crime,Drama,Family	2012	7.909091	11	848	862
tt2388090	TV Series	Animation,Adventure,Drama	2012	8.250000	8	332	351
tt2391514	Feature Film	Family	2012	9.102204	499	876	885
tt2395315	Feature Film	Comedy,Drama	1981	8.769231	13	506	520
tt2401575	Feature Film	Family	2009	6.036145	83	371	374
tt2402714	TV Episode	Crime	2010	7.285714	7	183	186
tt2423804	TV Episode	Animation,Adventure,Comedy	2012	8.724138	29	72	72
tt2433072	TV Series	Drama	2011	8.500000	6	6	6
tt2433130	TV Episode	Documentary,Biography,Sport	2012	8.224138	58	572	623
tt2435226	TV Series	Documentary,Sci-Fi	2012	7.913043	23	219	226
tt2444042	TV Series	Romance	2012	8.500000	20	169	181
tt2445244	TV Series	Reality-TV	2012	3.000000	5	10	10
tt2445690	Feature Film	Documentary	2012	7.700000	10	56	59
tt2476918	TV Episode	Animation,Comedy,Family	2012	7.196891	193	471	481
tt2484736	TV Series	Drama	2011	8.733333	15	282	292
tt2485620	Feature Film	Animation	2009	7.062500	32	608	637
tt2487398	TV Series	Animation,Comedy,Family	2010	8.714286	7	9	9
tt2513188	TV Episode	Horror,Mystery,Sci-Fi	2012	8.571429	14	44	44
tt2514874	Feature Film	Short,Adventure,Comedy	2012	7.200000	5	7	7
tt2529304	TV Episode	Comedy,Drama,Sci-Fi	2012	9.029412	34	56	56
tt2533152	TV Series	Drama	2012	8.875000	8	17	17
tt2556350	Feature Film	Animation	2010	7.562500	16	640	664
tt2556712	TV Movie	Fantasy,Horror,Sci-Fi	2013	4.423077	26	334	352
tt2565164	Feature Film	Short,Comedy,Romance	2014	7.300000	10	10	10
tt2571606	TV Episode	Talk-Show	2012	7.700000	10	10	10
tt2580394	TV Episode	Documentary,History	2013	8.333333	6	56	59
tt2599642	TV Movie	Crime,Thriller	2013	7.117647	51	82	83
tt2604428	Feature Film	Drama	2010	5.687500	16	182	186
tt2613390	TV Episode		2013	7.100000	10	23	24
tt2624950	Feature Film	Short,Action,Adventure	2011	7.857143	14	103	103
tt2631508	Feature Film	Short,Drama,Thriller	2012	8.571429	14	128	128
tt2642860	TV Series	Comedy	2013	7.714286	7	21	21
tt2669180	Feature Film	Documentary,Biography,Crime	2013	8.857143	35	766	807
tt2671766	Feature Film	Drama	2013	4.200000	5	26	26
tt2690560	Feature Film	Comedy,Drama	2013	8.000000	9	31	31
tt2733390	TV Special	News	2013	6.428571	7	19	19
tt2733544	Feature Film	Short,Adult	2010	8.142857	7	10	10
tt0000001	Documentary	Documentary,Short	1894	6.119303	746	913	925
tt0000002	Short Film	Animation,Short	1892	6.715686	102	112	115
tt0000003	Short Film	Animation,Comedy,Short	1892	6.841216	296	475	482
tt0000004	Short Film	Animation,Short	1892	6.230769	65	75	76
tt0000005	Short Film	Short	1893	6.497647	850	1089	1105
tt0000006	Short Film	Short	1894	6.183673	49	48	49
tt0000007	Short Film	Short,Sport	1894	5.538153	249	338	343
tt0000008	Documentary	Documentary,Short	1894	6.477077	698	911	919
tt0000009	Feature Film	Romance	1894	5.175000	40	56	58
tt0000010	Documentary	Documentary,Short	1895	6.925753	2357	3138	3176
tt0000011	Documentary	Documentary,Short	1895	5.234375	64	96	97
tt0000012	Documentary	Documentary,Short	1896	7.322401	3049	4185	4285
tt0000013	Documentary	Documentary,Short	1895	5.779599	549	788	796
tt0000014	Short Film	Comedy,Short	1895	7.265589	1732	2321	2351
tt0000015	Short Film	Animation,Short	1894	6.325000	240	342	341
tt0000016	Documentary	Documentary,Short	1895	5.974648	355	564	568
tt0000017	Documentary	Documentary,Short	1895	5.116667	60	89	91
tt0000018	Short Film	Short	1895	5.536424	151	224	228
tt0000019	Short Film	Short,Comedy	1898	5.733333	15	12	12
tt0000020	Documentary	Documentary,Short,Sport	1895	4.970588	102	137	137
tt0000022	Documentary	Documentary,Short	1895	5.169675	277	413	418
tt0000023	Documentary	Documentary,Short	1895	5.620000	350	537	544
tt0000024	Short Film	Short,News	1895	5.142857	14	15	16
tt0000025	Short Film	Short,News,Sport	1895	4.692308	13	15	16
tt0000026	Documentary	Documentary,Short	1896	5.760286	559	777	782
tt0000027	Documentary	Documentary,Short	1895	5.713262	279	426	434
tt0000028	Documentary	Documentary,Short	1895	5.221344	253	381	387
tt0000029	Documentary	Documentary,Short	1895	5.930616	1153	1528	1550
tt0000030	Documentary	Documentary,Short	1896	5.287097	310	399	399
tt0000031	Documentary	Documentary,Short	1895	5.673307	251	382	389
tt0000032	Short Film	Short	1895	5.434783	115	169	171
tt0000033	Documentary	Documentary,Short,Comedy	1895	5.855556	270	408	413
tt0000034	Documentary	Documentary,Short	1896	5.903226	31	36	37
tt0000035	Short Film	Short	1896	5.166667	24	29	30
tt0000036	Short Film	Drama,Short	1896	4.563559	236	312	312
tt0000037	Short Film	Short	1896	4.312500	16	19	21
tt0000038	Documentary	Documentary,Short,Sport	1898	4.630769	65	84	83
tt0000039	Short Film	Short	1896	2.444444	9	11	11
tt0000040	Documentary	Documentary,Short	1896	4.300000	20	20	20
tt0000041	Documentary	Short,Documentary	1897	6.771218	542	726	730
tt0000042	Documentary	Documentary,Short	1896	3.785714	14	15	15
tt0000043	Documentary	Documentary,Short	1896	4.000000	9	11	11
tt0000044	Short Film	Short	1896	3.909091	11	13	13
tt0000045	Short Film	Short	1896	4.545455	11	12	12
tt0000046	Documentary	Documentary,Short	1896	4.000000	12	15	15
tt0000047	Documentary	Documentary,Short	1896	3.000000	10	13	13
tt0000048	Short Film	Short	1896	5.586207	29	44	43
tt0000049	Short Film	Short,Sport	1896	4.666667	15	17	17
tt0000050	Documentary	Documentary,Short	1896	3.181818	11	13	13
tt0000051	Documentary	Documentary,Short	1896	3.111111	9	10	10
tt0000052	Short Film	Short	1896	2.500000	8	8	9
tt0000053	Documentary	Documentary,Short	1897	3.000000	5	5	5
tt0000054	Short Film	Short	1896	4.750000	12	12	12
tt0000055	Short Film	Short	1896	3.909091	11	11	11
tt0000056	Short Film	Short	1896	2.285714	7	8	8
tt0000057	Documentary	Documentary,Short	1896	4.090909	11	11	11
tt0000058	Documentary	Documentary,Short	1896	3.272727	11	12	12
tt0000059	Short Film	Short	1896	3.000000	10	9	9
tt0000060	Documentary	Documentary,Short	1896	8.063830	47	52	52
tt0000061	Short Film	Short	1896	3.666667	9	12	12
tt0000062	Short Film	Short	1896	6.132530	83	96	96
tt0000063	Short Film	Short	1896	3.750000	8	8	8
tt0000064	Short Film	Short	1896	3.000000	9	9	9
tt0000065	Short Film	Short	1896	3.666667	9	9	9
tt0000066	Short Film	Short	1896	3.000000	9	9	9
tt0000067	Short Film	Short,Fantasy	1896	3.875000	16	16	16
tt0000068	Documentary	Documentary,Short	1896	3.625000	8	9	9
tt0000069	Short Film	Short	1896	4.678161	87	140	143
tt0000070	Documentary	Documentary,Short	1896	6.362878	959	1253	1267
tt0000071	Short Film	Short,Sport	1896	4.090909	11	12	12
tt0000072	Short Film	Short	1896	3.000000	9	10	10
tt0000073	Documentary	Documentary,Short	1896	4.000000	8	9	9
tt0000074	Documentary	Documentary,Short	1896	3.777778	9	11	11
tt0000075	Short Film	Short	1896	6.343115	443	658	669
tt0000076	Short Film	Drama,Short	1896	4.556054	223	294	294
tt0000077	Short Film	Short	1896	4.100000	10	13	13
tt0000078	Documentary	Documentary,Short	1896	5.666667	12	20	20
tt0000079	Documentary	Documentary,Short	1896	3.900000	10	12	12
tt0000080	Documentary	Documentary,Short	1896	3.272727	11	11	11
tt0000081	Documentary	Documentary,Short	1896	4.000000	10	11	11
tt0000082	Short Film	Comedy,Short	1896	5.277778	18	18	18
tt0000083	Short Film	Short	1896	4.818182	11	12	12
tt0000084	Short Film	Short	1896	4.400000	10	13	13
tt0000085	Short Film	Short	1896	4.166667	12	12	12
tt0000086	Documentary	Documentary,Short	1896	3.800000	10	11	11
tt0000087	Documentary	Documentary,Short	1896	4.454545	11	13	13
tt0000088	Documentary	Documentary,Short	1896	3.900000	10	11	11
tt0000089	Documentary	Documentary,Short	1897	6.676471	272	387	385
tt0000090	Documentary	Documentary,Short	1896	3.818182	11	12	12
tt0000091	Short Film	Short,Horror	1896	7.022099	543	921	937
tt0000092	Documentary	Documentary,Short	1896	4.100000	10	11	11
tt0000093	Documentary	Documentary,Short	1896	5.291667	24	35	35
tt0000094	Short Film	Short	1896	4.272727	11	10	10
tt0000095	Short Film	Short	1896	3.727273	11	14	14
tt0000096	Documentary	Documentary,Short	1896	3.333333	9	10	10
tt0000097	Documentary	Documentary,Short	1896	4.333333	12	13	13
tt0000098	Documentary	Documentary,Short	1896	5.166667	12	13	13
tt0000099	Documentary	Documentary,Short	1896	4.071429	14	15	15
tt0000100	Documentary	Documentary,Short	1896	4.619048	21	24	24
tt0000101	Documentary	Documentary,Short	1896	4.500000	6	8	8
tt0000102	Short Film	Short	1896	4.428571	7	8	8
tt0000103	Short Film	Short	1896	4.428571	7	8	8
tt0000104	Documentary	Documentary,Short	1896	5.538462	169	230	231
tt0000105	Documentary	Documentary,Short	1896	4.166667	6	8	8
tt0000106	Short Film	Short	1896	4.333333	6	7	7
tt0000107	Documentary	Documentary,Short	1896	4.666667	6	8	8
tt0000108	Short Film	Drama,Short	1896	4.522936	218	285	284
tt0000109	Short Film	Short	1896	4.681614	223	296	295
tt0000110	Short Film	Short	1896	4.510917	229	297	296
tt0000111	Short Film	Drama,Short	1896	4.645299	234	298	298
tt0000112	Short Film	Short	1896	4.627273	220	287	285
tt0000113	Short Film	Drama,Short	1896	4.639130	230	296	294
tt0000114	Documentary	Documentary,Short	1896	5.142857	7	9	9
tt0000115	Documentary	Documentary,Short	1896	5.250000	8	9	9
tt0000116	Short Film	Short	1896	5.142857	7	8	8
tt0000117	Documentary	Documentary,Short	1896	6.321429	28	44	44
tt0000118	Short Film	Short	1896	5.285714	7	8	8
tt0000119	Documentary	Documentary,Short	1896	4.000000	7	9	9
tt0000120	Documentary	Documentary,Short	1896	5.000000	8	11	11
tt0000121	Short Film	Short,Comedy	1896	3.714286	7	13	13
tt0000122	Documentary	Documentary,Short	1896	4.000000	7	9	9
tt0000123	Short Film	Short	1896	5.000000	11	20	20
tt0000124	Documentary	Documentary,Short	1896	4.285714	7	10	10
tt0000126	Short Film	Short	1896	5.285714	7	8	8
tt0000127	Short Film	Short,Comedy	1896	4.285714	7	8	8
tt0000128	Short Film	Short	1896	5.928571	14	15	15
tt0000129	Short Film	Short	1896	7.636364	22	27	27
tt0000130	Short Film	Short	1896	3.833333	6	7	7
tt0000131	Short Film	Short,Comedy	1896	6.034483	290	442	448
tt0000132	Short Film	Short,Biography	1896	5.172297	296	417	423
tt0000133	Short Film	Short	1896	6.750000	16	17	17
tt0000134	Short Film	Short,Music	1896	4.571429	7	8	8
tt0000135	Documentary	Documentary,Short	1896	7.444444	36	39	40
tt0000136	Short Film	Short,Comedy	1897	6.103448	58	95	95
tt0000138	Short Film	Short,Comedy	1897	6.361111	180	275	282
tt0000139	Short Film	Short	1897	5.111111	9	10	10
tt0000140	Short Film	Short	1897	5.519481	77	115	115
tt0000141	Documentary	Documentary,Short	1897	5.391304	23	28	28
tt0000142	Short Film	Short,News	1897	5.000000	5	6	6
tt0000143	Short Film	Comedy,Short	1897	5.242424	66	97	97
tt0000144	Short Film	Comedy,Short	1897	5.356164	73	105	105
tt0000146	Short Film	Short,Comedy	1897	4.200000	5	9	8
tt0000147	Documentary	News,Sport	1897	4.770492	61	126	130
tt0000150	Documentary	Documentary,Short	1897	5.548387	31	47	47
tt0000151	Short Film	Short	1897	5.166667	6	11	11
tt0000152	Short Film	Short,Fantasy,Horror	1897	5.650000	20	37	38
tt0000153	Short Film	Short,Horror	1897	5.733333	45	96	96
tt0000156	Short Film	Short,Comedy	1896	4.857143	7	7	7
tt0000159	Short Film	Short,Horror	1897	4.500000	10	16	16
tt0000160	Short Film	Short,Drama	1900	5.300000	10	9	9
tt0000162	Documentary	Documentary,Short	1897	5.593750	192	254	254
tt0000164	Short Film	Short,Comedy	1897	5.470588	85	120	120
tt0000165	Short Film	Short	1897	4.888889	9	26	26
tt0000167	Documentary	Documentary,Short	1897	4.558824	34	50	50
tt0000170	Short Film	Comedy,Short	1896	5.396226	53	90	92
tt0000172	Short Film	Short,Comedy	1897	6.153846	91	167	165
tt0000173	Short Film	Short,War	1898	5.000000	11	12	12
tt0000174	Short Film	Short,Comedy	1898	5.814815	27	51	51
tt0000175	Documentary	Documentary,Short	1896	5.071429	42	67	70
tt0000177	Short Film	Short,Crime	1898	4.830986	71	109	109
tt0000178	Short Film	Short,Horror	1898	6.666667	6	5	5
tt0000179	Short Film	Short,Horror	1898	5.888889	9	10	10
tt0000181	Short Film	Short,Fantasy	1898	7.904762	21	24	23
tt0000182	Short Film	Comedy,Short	1898	5.014851	202	263	263
tt0000183	Short Film	Short,Drama	1898	5.750000	8	9	9
tt0000184	Short Film	Western,Short	1899	4.827586	116	154	154
tt0000186	Short Film	Short,War	1898	3.600000	5	7	7
tt0000187	Short Film	Short	1898	6.400000	5	10	11
tt0000190	Short Film	Short,Comedy	1898	5.705882	34	60	60
tt0000192	Short Film	Short	1898	4.727273	55	77	78
tt0000194	Documentary	Documentary,Short	1898	5.389831	59	62	62
tt0000196	Short Film	Short,Fantasy	1898	5.875000	8	7	7
tt0000208	Short Film	Comedy,Short	1897	5.949367	237	294	295
tt0000209	Short Film	Short,Horror	1898	5.200000	5	5	5
tt0000210	Short Film	Short	1898	6.000000	6	6	6
tt0000211	Short Film	Short,Fantasy	1898	7.584314	510	836	855
tt0000213	Short Film	Short	1898	4.646154	65	95	95
tt0000214	Short Film	Short,War	1898	6.238095	21	24	24
tt0000215	Documentary	Short,Documentary	1898	4.655172	29	49	49
tt0000218	Short Film	Short,Biography,Drama	1899	5.907801	141	204	208
tt0000219	Short Film	Short,Fantasy	1899	7.391304	23	20	20
tt0000222	Short Film	Short,Comedy	1899	4.800000	65	93	94
tt0000223	Short Film	Short	1899	5.625000	8	8	8
tt0000225	Short Film	Short,Family,Fantasy	1899	6.230769	13	14	13
tt0000228	Short Film	Short	1899	5.112676	71	105	105
tt0000229	Short Film	Short,Sport	1899	4.585366	41	51	51
tt0000230	Short Film	Drama,Short	1899	6.690840	262	432	444
tt0000234	Short Film	Short,Horror	1899	6.800000	20	25	25
tt0000235	Short Film	Short,Adventure,Fantasy	1899	6.161538	130	192	197
tt0000239	Short Film	Short	1899	5.442623	61	89	90
tt0000240	Documentary	Short,Documentary	1899	4.592593	27	32	32
tt0000242	Short Film	Short,Fantasy	1899	6.400000	200	296	303
tt0000245	Short Film	Short,Comedy,Fantasy	1899	7.625000	8	11	11
tt0000246	Short Film	Short	1899	6.732044	362	528	536
tt0000247	Short Film	Short,Drama	1899	5.195000	200	249	249
tt0000248	Short Film	Short,Comedy,Romance	1899	5.811881	404	577	582
tt0000251	Short Film	Animation,Short	1914	4.764706	17	36	37
tt0000253	Short Film	Short,Horror	1899	3.000000	5	7	7
tt0000256	Documentary	Documentary,Short	1899	4.672727	55	77	79
tt0000261	Short Film	Short,Comedy,Horror	1899	5.833333	6	8	8
tt0000264	Short Film	Short,Fantasy	1899	5.770992	131	177	178
tt0000265	Short Film	Short,Comedy	1900	4.689655	58	64	64
tt0000269	Documentary	Short,Documentary	1900	5.393939	33	50	51
tt0000272	Short Film	Short,Comedy	1900	5.630435	276	335	334
tt0000273	Short Film	Short,Drama,War	1900	5.000000	174	237	237
tt0000274	Short Film	Short,Comedy	1900	5.635135	74	102	102
tt0000276	Short Film	Short	1900	6.333333	9	9	9
tt0000277	Short Film	Short	1900	6.130435	23	28	28
tt0000283	Short Film	Short	1900	5.571429	7	10	10
tt0000284	Short Film	Short	1900	5.164179	67	97	98
tt0000286	Short Film	Comedy,Short	1900	5.890625	64	89	90
tt0000287	Short Film	Comedy,Fantasy,Short	1900	5.067568	74	89	89
tt0000288	Short Film	Short,Comedy	1900	5.314815	54	80	81
tt0000292	Documentary	Documentary,Short	1900	5.652174	23	32	32
tt0000296	Documentary	Documentary,Short	1900	6.010638	94	129	130
tt0000299	Short Film	Short	1900	5.396226	53	80	82
tt0000300	Short Film	Animation,Short,Comedy	1900	7.135338	399	532	537
tt0000301	Short Film	Short,Fantasy	1900	4.586207	116	157	160
tt0000302	Short Film	Short	1900	4.956522	46	69	69
tt0000304	Short Film	Short	1900	5.966495	388	508	515
tt0000306	Short Film	Short,Drama	1900	5.741935	62	94	93
tt0000307	Short Film	Comedy,Short	1900	4.875000	32	40	43
tt0000309	Short Film	Short	1900	6.294498	309	385	389
tt0000310	Short Film	Comedy,Short	1900	8.888889	9	10	10
tt0000313	Short Film	Short,Comedy	1900	6.000000	209	329	334
tt0000319	Short Film	Short	1899	6.000000	5	14	15
tt0000321	Short Film	Fantasy,Short	1900	5.073171	82	110	110
tt0000328	Short Film	Short	1900	5.833333	6	6	6
tt0000335	Feature Film	Biography,Drama	1900	5.727273	22	32	32
tt0000337	Short Film	Short,Sport	1900	5.109091	165	209	211
tt0000340	Short Film	Comedy,Fantasy,Short	1900	5.576923	104	131	131
tt0000341	Short Film	Comedy,Short,Fantasy	1900	5.169118	136	175	177
tt0000346	Short Film	Short,Comedy	1901	5.285714	84	116	117
tt0000347	Short Film	Short,News	1901	4.315789	38	46	47
tt0000349	Short Film	Short,Comedy	1901	5.538462	26	44	44
tt0000350	Short Film	Short,Comedy	1901	5.901478	203	301	307
tt0000352	Documentary	Documentary,Short	1901	7.800000	10	10	10
tt0000353	Short Film	Short,Drama,History	1901	5.697842	139	178	180
tt0000355	Short Film	Drama,Short	1901	6.087336	229	304	309
tt0000357	Short Film	Short,Comedy,Fantasy	1901	6.340000	100	147	150
tt0000358	Short Film	Short,Crime,Drama	1901	6.082677	254	324	327
tt0000359	Short Film	Short,Comedy,Sci-Fi	1901	7.361200	933	1271	1294
tt0000361	Short Film	Short	1901	8.777778	9	8	8
tt0000363	Short Film	Short,Fantasy,Romance	1901	6.206897	29	47	47
tt0000364	Documentary	Documentary,Short	1901	5.455882	68	81	84
tt0000368	Short Film	Short,Fantasy	1901	5.400000	5	6	6
tt0000370	Short Film	Short,Drama,Fantasy	1901	6.057471	87	146	152
tt0000373	Short Film	Short	1904	6.166667	6	12	12
tt0000376	Documentary	Documentary,Short	1901	7.000000	5	5	6
tt0000377	Short Film	Comedy,Short	1901	6.692308	39	54	54
tt0000379	Documentary	Documentary,Short	1901	4.333333	6	6	6
tt0000380	Short Film	Fantasy,Short,Drama	1903	6.909091	11	10	10
tt0000384	Documentary	Documentary,Short	1902	5.766667	60	87	90
tt0000387	Short Film	Short,History	1902	4.909091	77	110	112
tt0000388	Short Film	Short	1902	4.800000	25	42	43
tt0000399	Short Film	Short,Fantasy	1902	6.325658	304	414	414
tt0000400	Short Film	Short,Comedy	1902	6.500000	6	7	7
tt0000406	Short Film	Short,Horror	1900	4.727273	11	11	11
tt0000407	Documentary	Documentary,Short	1902	3.714286	7	14	14
tt0000409	Short Film	Short	1902	5.547170	53	82	83
tt0000410	Documentary	Documentary,Short	1901	6.805164	426	544	548
tt0000413	Short Film	Short,Comedy,Fantasy	1902	5.625000	104	159	161
tt0000414	Short Film	Comedy,Short	1902	5.629870	308	399	401
tt0000416	Short Film	Short	1902	5.578947	19	41	42
tt0000417	Short Film	Short,Adventure,Fantasy	1902	8.227375	13713	19688	20010
tt0000420	Short Film	Fantasy,Short	1903	6.501277	1175	1511	1516
tt0000423	Short Film	Short,Fantasy	1903	5.742424	66	93	97
tt0000430	Short Film	Short,Comedy	1903	6.097345	226	349	352
tt0000432	Short Film	Short,Comedy	1903	6.000000	62	92	93
tt0000436	Short Film	Short,Comedy	1903	6.529412	221	268	270
tt0000437	Short Film	Short	1903	5.431373	51	78	80
tt0000439	Short Film	Short,Western	1903	7.413097	6490	8635	8751
tt0000440	Short Film	Short,Fantasy	1903	5.333333	63	87	91
tt0000442	Short Film	Short,Drama	1903	4.500000	14	22	22
tt0000447	Short Film	Short,Action	1903	6.392754	690	1013	1021
tt0000451	Short Film	Short,Comedy	1903	6.757576	330	418	421
tt0000452	Short Film	Short,Comedy,Romance	1903	4.716981	53	62	64
tt0000455	Short Film	Short,Comedy,Music	1903	7.092141	738	983	997
tt0000456	Documentary	Documentary,Short	1903	4.857143	21	26	26
tt0000459	Documentary	Short,Documentary	1903	4.120000	25	30	30
tt0000464	Short Film	Short,Comedy	1903	4.864583	192	237	240
tt0000465	Short Film	Short,Adventure,Fantasy	1903	7.440000	375	510	515
tt0000469	Short Film	Short,Comedy,Family	1903	5.742647	272	419	424
tt0000471	Short Film	Short,Drama	1903	5.366667	150	249	249
tt0000479	Short Film	Short,Drama	1904	5.234043	188	232	232
tt0000480	Short Film	Short,Fantasy	1904	5.160714	56	80	82
tt0000487	Short Film	Short,Western	1904	7.081218	197	237	239
tt0000488	Short Film	Short,Drama,Fantasy	1912	7.199301	286	406	415
tt0000491	Short Film	Short,News	1904	3.894737	19	24	25
tt0000492	Short Film	Comedy,Short	1904	5.333333	15	25	25
tt0000495	Short Film	Short,Fantasy	1907	6.097561	41	52	53
tt0000496	Short Film	Short,Action	1904	6.777778	18	21	21
tt0000497	Short Film	Short,Crime	1904	5.700000	10	13	13
tt0000498	Short Film	Short,Drama,Family	1905	6.712851	498	635	636
tt0000499	Short Film	Short,Adventure,Fantasy	1904	7.705098	1275	1831	1851
tt0000501	Short Film	Short,Drama,Mystery	1905	5.176471	17	18	19
tt0000505	Short Film	Short,Comedy	1906	7.142857	7	8	8
tt0000506	Short Film	Short,Drama	1905	4.800000	5	5	5
tt0000507	Short Film	Short,News	1905	3.882353	17	20	21
tt0000509	Short Film	Short,Comedy	1906	6.545455	11	12	12
tt0000511	Short Film	Short,Drama	1905	7.500000	14	17	17
tt0000512	Short Film	Short,News,War	1905	4.619048	21	22	23
tt0000515	Short Film	Short,Comedy	1905	5.454545	22	36	36
tt0000516	Short Film	Animation,Short	1908	6.793210	324	438	443
tt0000519	Short Film	Crime,Drama,Short	1905	5.692913	127	186	186
tt0000520	Short Film	Short,Biography,Crime	1905	6.285714	14	15	15
tt0000521	Short Film	Short,Action,Crime	1905	5.680000	125	162	162
tt0000524	Documentary	Short,Documentary	1905	5.773529	340	441	446
tt0000525	Short Film	Short,Western	1910	6.666667	6	15	16
tt0000526	Documentary	Documentary,Short	1905	4.157895	19	27	27
tt0000528	Short Film	Adventure,Short,Romance	1905	5.000000	5	6	6
tt0000533	Short Film	Comedy,Short	1907	6.882353	17	17	17
tt0000534	Short Film	Fantasy,Short,Comedy	1906	6.987805	328	423	425
tt0000535	Short Film	Short,Comedy	1906	5.555556	9	13	14
tt0000537	Documentary	Documentary,Short	1906	4.314286	35	40	40
tt0000543	Documentary	Documentary,Short	1906	5.166667	6	10	10
tt0000546	Short Film	Short,Fantasy	1906	6.842784	776	993	1006
tt0000552	Short Film	Animation,Short	1906	6.000000	9	14	14
tt0000553	Short Film	Short,Comedy,Fantasy	1907	6.550725	69	89	91
tt0000554	Short Film	Animation,Short,Comedy	1906	6.378824	425	545	549
tt0000555	Short Film	Short	1907	5.800000	5	6	7
tt0000557	Short Film	Short,Drama,Romance	1906	4.651163	43	55	55
tt0000561	Short Film	Short,Western	1906	5.866667	15	18	18
tt0000565	Short Film	Animation,Short,Family	1905	6.843137	204	267	271
tt0000567	Short Film	Short,Fantasy,Horror	1906	6.666667	183	334	346
tt0000570	Documentary	Documentary,Short	1906	4.062500	16	21	21
tt0000571	Documentary	Short	1906	6.875000	24	30	31
tt0000574	Feature Film	Biography,Crime,Drama	1906	6.957317	164	251	254
tt0000575	Short Film	Short,Adventure,Fantasy	1907	6.134021	97	160	161
tt0000576	Short Film	Short,Drama,Fantasy	1907	5.991803	122	151	152
tt0000578	Short Film	Short,Comedy,Family	1907	6.571429	7	8	8
tt0000581	Short Film	Short	1907	5.333333	6	6	6
tt0000582	Short Film	Short,Drama	1907	6.942249	329	365	369
tt0000583	Short Film	Short,Drama,Romance	1907	5.916667	12	11	11
tt0000584	Feature Film	Drama	1907	4.666667	21	31	30
tt0000591	Short Film	Short,Drama	1907	5.142857	7	8	8
tt0000597	Short Film	Short	1907	5.333333	9	22	23
tt0000598	Short Film	Short,Drama	1907	6.000000	16	20	19
tt0000599	Short Film	Short,Drama	1907	4.428571	7	8	8
tt0000601	Short Film	Short,Drama	1910	5.666667	6	6	6
tt0000602	Short Film	Drama,Short,Adventure	1907	5.983333	60	92	94
tt0000606	Short Film	Short,Comedy	1907	7.400000	5	5	5
tt0000609	Short Film	Short,Drama,Music	1906	4.875000	8	8	8
tt0000610	Short Film	Drama,Romance	1909	5.600000	10	13	12
tt0000613	Short Film	Short,Drama	1907	4.250000	8	9	9
tt0000614	Short Film	Short,Fantasy	1907	7.083832	167	259	260
tt0000615	Feature Film	Drama	1907	5.000000	9	13	12
tt0000617	Short Film	Short,Drama	1907	4.200000	15	16	16
tt0000618	Short Film	Comedy,Short	1907	8.333333	6	7	7
tt0000621	Short Film	Short,Comedy,Fantasy	1907	6.740909	220	318	323
tt0000624	Short Film	Short	1907	6.600000	5	6	6
tt0000626	Short Film	Short,Comedy	1907	6.400000	5	5	5
tt0000627	Short Film	Short,Drama	1908	5.933333	15	15	15
tt0000628	Short Film	Action,Short	1908	5.725490	306	394	396
tt0000629	Short Film	Drama,Short	1908	5.400000	20	24	24
tt0000630	Feature Film	Drama	1908	3.600000	5	8	6
tt0000632	Short Film	Short	1908	4.866667	15	17	17
tt0000634	Short Film	Short,Drama,History	1908	4.800000	5	7	7
tt0000637	Short Film	Short,History,Drama	1908	5.672840	162	258	262
tt0000638	Short Film	Short,Drama	1908	5.071429	28	30	30
tt0000639	Short Film	Short,Comedy	1908	4.870968	31	34	34
tt0000640	Short Film	Drama,Short	1908	4.562500	32	39	40
tt0000641	Short Film	Short,Comedy	1908	5.620690	29	58	61
tt0000642	Short Film	Short,Action	1908	5.315789	19	19	19
tt0000643	Short Film	Short,Drama,History	1908	6.400000	5	5	5
tt0000644	Short Film	Short,Drama	1908	5.764706	17	17	17
tt0000645	Short Film	Short,Crime	1908	5.826087	23	47	50
tt0000648	Short Film	Short,Drama	1908	4.333333	33	50	51
tt0000650	Short Film	Short,Drama,History	1908	6.000000	5	5	5
tt0000651	Short Film	Short,Comedy,Drama	1908	5.111111	9	16	16
tt0000653	Short Film	Short,Comedy	1908	4.560000	75	107	108
tt0000654	Short Film	Short,Action	1908	5.210526	19	19	19
tt0000658	Short Film	Animation,Short	1908	6.585366	41	68	70
tt0000659	Short Film	Short,Drama	1908	5.166667	18	24	24
tt0000660	Short Film	Short,Comedy	1908	5.846154	13	15	15
tt0000662	Short Film	Short,Drama,Romance	1908	5.083333	12	12	12
tt0000663	Short Film	Short,Comedy	1908	5.615385	13	13	13
tt0000665	Short Film	Short,Drama	1908	6.000000	13	13	13
tt0000666	Documentary	Documentary,Short,Sport	1908	5.684211	19	21	21
tt0000668	Short Film	Action,Short,Drama	1908	7.000000	18	18	18
tt0000669	Short Film	Short,Fantasy	1908	4.420000	50	64	67
tt0000671	Short Film	Short,Drama	1908	5.625000	8	8	8
tt0000672	Short Film	Short,Drama	1908	6.571429	14	11	11
tt0000674	Short Film	Short,Drama	1908	4.375000	8	13	13
tt0000675	Feature Film	Drama	1908	4.666667	9	10	10
tt0000676	Feature Film	Drama	1908	4.285714	7	9	9
tt0000677	Short Film	Drama,Short	1908	5.857143	7	6	6
tt0000679	Feature Film	Fantasy,Adventure	1908	6.250000	16	25	23
tt0000680	Short Film	Short,Drama	1908	6.083333	12	12	12
tt0000681	Short Film	Short,Drama	1908	5.300000	10	10	10
tt0000682	Short Film	Animation,Short,Fantasy	1908	7.031953	845	1123	1135
tt0000683	Short Film	Short,Crime	1908	6.400000	20	25	25
tt0000684	Short Film	Short,Comedy	1908	5.142857	21	34	34
tt0000685	Short Film	Short,Drama,Romance	1908	5.692308	13	13	13
tt0000689	Short Film	Short,Crime	1908	5.642857	14	14	14
tt0000690	Short Film	Short,Drama	1908	6.181818	11	11	11
tt0000694	Short Film	Short,Action,Western	1908	4.785714	14	15	15
tt0000695	Short Film	Short,Action	1908	5.666667	15	15	15
tt0000697	Short Film	Short,Action,War	1908	5.833333	6	6	6
tt0000698	Short Film	Short,Drama,Romance	1908	4.857143	7	7	7
tt0000699	Short Film	Short,Drama	1908	5.428571	7	7	7
tt0000700	Short Film	Drama,Short	1908	5.818182	11	15	18
tt0000704	Short Film	Animation,Comedy,Short	1908	6.125000	8	9	9
tt0000706	Short Film	Short,Drama,Romance	1908	4.500000	10	10	10
tt0000707	Short Film	Short,Action	1908	5.750000	8	7	7
tt0000708	Short Film	Short,Comedy	1908	4.800000	5	5	5
tt0000711	Short Film	Short,Western	1908	3.666667	6	6	6
tt0000712	Short Film	Short,Comedy	1908	5.000000	5	5	5
tt0000713	Short Film	Short,Drama	1908	4.600000	5	5	5
tt0000715	Short Film	Short,Western	1908	4.800000	5	5	5
tt0000717	Short Film	Short,Drama	1908	7.000000	5	7	7
tt0000720	Short Film	Short,Drama	1908	6.000000	7	7	7
tt0000722	Short Film	Short,Drama	1908	4.285714	7	7	7
tt0000724	Short Film	Drama,Short	1908	5.347826	23	28	28
tt0000727	Short Film	Short,Comedy	1908	6.428571	7	7	7
tt0000728	Short Film	Short,Crime,Drama	1908	5.777778	9	31	31
tt0000730	Short Film	Short,Comedy	1908	6.600000	10	10	10
tt0000731	Short Film	Short,Comedy	1909	5.125000	8	8	8
tt0000733	Short Film	Drama,Short	1908	5.727273	11	12	12
tt0000734	Short Film	Short,Drama,Romance	1908	5.833333	6	6	6
tt0000736	Short Film	Short,Western	1908	4.666667	6	6	6
tt0000738	Short Film	Short	1908	6.500000	12	12	12
tt0000739	Feature Film	Drama	1908	6.000000	7	8	8
tt0000740	Short Film	Short,Action	1908	5.142857	7	7	7
tt0000741	Short Film	Short,Action,Drama	1908	4.666667	6	6	6
tt0000743	Short Film	Short,Comedy	1908	4.800000	5	5	5
tt0000746	Short Film	Drama,Short	1908	7.500000	8	8	8
tt0000747	Short Film	Action,Short	1908	5.000000	8	8	8
tt0000748	Short Film	Western,Short,Action	1908	4.500000	8	9	9
tt0000749	Short Film	Action,Short	1908	5.578125	256	333	338
tt0000752	Short Film	Drama,Short	1908	5.521739	23	42	43
tt0000754	Short Film	Short,Drama,Romance	1908	7.125000	24	30	29
tt0000755	Short Film	Short	1908	5.509804	51	66	69
tt0000756	Short Film	Comedy,Short	1908	5.285714	35	44	44
tt0000758	Short Film	Short,Mystery	1908	6.157895	19	17	17
tt0000759	Short Film	Short,Comedy	1909	6.750000	8	9	9
tt0000760	Short Film	Short,Drama,Mystery	1909	5.000000	5	5	5
tt0000762	Short Film	Comedy,Short	1908	4.800000	5	5	5
tt0000764	Short Film	Drama,Short	1908	6.454545	11	43	43
tt0000765	Short Film	Short,Western	1908	3.400000	5	6	6
tt0000767	Short Film	Drama,Short	1908	6.428571	7	7	7
tt0000769	Short Film	Short	1908	5.317073	41	53	57
tt0000770	Short Film	Short,Comedy,Romance	1908	6.428571	28	41	41
tt0000771	Short Film	Action,Short	1908	5.777778	9	10	10
tt0000772	Short Film	Drama,Short	1908	6.571429	7	7	7
tt0000775	Short Film	Short,Comedy	1908	8.285714	7	8	8
tt0000778	Short Film	Short,Comedy	1908	6.428571	7	6	6
tt0000779	Short Film	Action,Short,Romance	1908	5.666667	6	6	6
tt0000781	Short Film	Short,Adventure,Drama	1908	5.500000	8	9	9
tt0000782	Documentary	Documentary,Short	1910	8.071429	14	12	12
tt0000783	Short Film	Short	1908	4.000000	5	5	5
tt0000784	Short Film	Short	1908	5.200000	5	6	6
tt0000785	Short Film	Drama,Short	1908	5.705882	17	21	21
tt0000787	Short Film	Action,Short	1908	5.285714	7	7	7
tt0000789	Short Film	Action,Short	1908	5.454545	11	11	11
tt0000790	Short Film	Short,Fantasy,Sci-Fi	1909	6.294737	95	145	148
tt0000792	Short Film	Short,Drama	1909	5.571429	14	15	15
tt0000793	Feature Film	Drama	1909	4.375000	8	8	8
tt0000797	Short Film	Short,Drama	1909	5.320000	25	41	43
tt0000799	Short Film	Comedy	1909	4.200000	5	6	6
tt0000800	Short Film	Short,Drama	1909	6.000000	17	20	20
tt0000801	Short Film	Short	1909	5.071429	14	14	14
tt0000804	Documentary		1909	4.400000	5	7	6
tt0000805	Short Film		1909	4.200000	5	6	6
tt0000807	Short Film	Short,Drama	1909	5.076923	13	13	13
tt0000809	Short Film	Short,Western	1909	6.227273	22	21	21
tt0000812	Feature Film		1909	6.600000	5	6	6
tt0000814	Feature Film		1909	5.200000	5	6	5
tt0000815	Short Film	Short	1909	5.083333	12	12	12
tt0000816	Short Film	Short,Drama	1909	5.173913	23	31	31
tt0000817	Short Film	Drama	1909	4.571429	7	14	13
tt0000819	Short Film	Short	1909	5.642857	14	13	13
tt0000821	Short Film	Drama,Short	1909	5.352941	17	26	26
tt0000823	Short Film	Short,Drama	1909	4.727273	11	12	12
tt0000825	Short Film	Short,Drama	1909	4.363636	11	11	11
tt0000826	Short Film	Short,Comedy	1909	4.818182	11	11	11
tt0000827	Short Film	Short,Western	1909	5.428571	14	14	14
tt0000828	Short Film	Short,Drama	1909	5.933333	15	25	25
tt0000829	Short Film	Short,Drama	1909	5.000000	11	13	13
tt0000831	Short Film	Short,Crime,Drama	1909	5.458333	24	36	37
tt0000832	Short Film	Short,Drama	1909	6.758383	1014	1294	1305
tt0000833	Short Film	Short,Drama	1909	6.680365	219	282	283
tt0000835	Short Film	Short	1909	5.538462	26	46	47
tt0000836	Short Film	Short	1909	4.444444	9	14	14
tt0000837	Short Film	Short,Crime	1909	4.777778	9	9	9
tt0000838	Feature Film		1909	5.200000	5	7	6
tt0000840	Short Film	Short,Comedy	1909	5.649485	97	135	136
tt0000841	Short Film	Short,Comedy	1909	5.615385	13	12	12
tt0000842	Feature Film		1909	5.666667	6	7	7
tt0000843	Short Film	Short,Drama	1909	5.111111	9	11	11
tt0000844	Short Film	Short,Drama,History	1909	7.111111	9	8	8
tt0000845	Short Film	Short,Drama	1909	4.777778	9	9	9
tt0000846	Feature Film		1909	5.200000	5	7	6
tt0000847	Short Film	Short	1909	5.555556	9	9	9
tt0000848	Short Film	Short	1908	4.555556	9	9	9
tt0000849	Short Film		1909	4.800000	5	6	5
tt0000850	Feature Film		1909	4.200000	5	7	6
tt0000851	Short Film	Short	1909	5.222222	9	10	10
tt0000852	Short Film	Drama,Short	1909	5.343750	32	67	68
tt0000853	Short Film	Short,Drama	1909	4.750000	8	9	9
tt0000854	Short Film	Short,Biography	1909	5.937984	129	182	186
tt0000855	Short Film	Short	1909	5.700000	10	10	10
tt0000857	Short Film	Short,Comedy	1909	5.125000	8	8	8
tt0000858	Short Film	Short,Drama	1909	5.500000	8	8	8
tt0000859	Feature Film		1909	4.200000	5	6	5
tt0000860	Short Film	Short,Drama	1909	5.250000	8	10	10
tt0000861	Short Film	Short,Drama	1909	5.166667	12	12	12
tt0000862	Feature Film		1909	4.666667	6	9	8
tt0000864	Short Film	Short,Comedy	1909	5.545455	11	11	11
tt0000866	Short Film	Short,Crime,Drama	1909	6.428571	7	7	7
tt0000867	Feature Film		1909	4.000000	5	6	6
tt0000868	Feature Film		1909	4.000000	5	6	5
tt0000869	Feature Film		1909	3.800000	5	5	5
tt0000870	Short Film	Short,Drama	1909	5.461538	13	13	13
tt0000871	Short Film	Short,Drama	1909	5.608696	23	31	31
tt0000873	Short Film	Drama	1909	6.000000	9	8	8
tt0000874	Short Film	Short,Comedy	1909	5.500000	10	10	10
tt0000875	Short Film	Short,Drama	1909	5.000000	8	9	9
tt0000877	Short Film	Comedy,Short	1909	5.600000	10	11	11
tt0000878	Short Film	Comedy,Short	1909	4.823529	68	80	81
tt0000879	Feature Film		1909	4.333333	6	6	6
tt0000880	Short Film	Short,Drama	1909	6.434783	23	26	26
tt0000882	Short Film	Short,Drama	1909	5.581818	55	83	84
tt0000884	Short Film	Drama	1909	4.500000	8	12	11
tt0000886	Feature Film	Drama	1910	5.000000	9	14	13
tt0000887	Short Film	Drama,Short	1909	6.800000	5	7	6
tt0000890	Short Film	Short,Western	1909	6.181818	11	12	12
tt0000891	Feature Film		1909	5.111111	9	14	14
tt0000892	Short Film	Comedy,Short	1909	5.500000	16	26	26
tt0000893	Short Film	Short,Western	1912	8.666667	6	5	5
tt0000894	Short Film	Short,Drama	1909	6.000000	5	5	5
tt0000895	Short Film	Drama,Short,War	1909	6.000000	60	72	73
tt0000896	Short Film	Short,Drama,Mystery	1909	3.800000	5	5	5
tt0000897	Short Film	Drama,Short	1909	7.142857	7	7	7
tt0000898	Short Film	Short,Drama	1909	4.833333	6	6	6
tt0000900	Short Film	Short	1909	4.400000	5	5	5
tt0000901	Short Film	Short,Comedy	1909	4.833333	6	6	6
tt0000904	Short Film	Short,Drama,Western	1909	5.135135	37	53	56
tt0000905	Short Film	Short	1909	4.833333	6	6	6
tt0000907	Short Film	Short,Drama	1909	5.200000	5	5	5
tt0000908	Short Film	Short,Drama,War	1909	6.833333	6	6	6
tt0000910	Short Film	Short,Drama	1909	5.142857	7	7	7
tt0000911	Short Film	Short,Drama	1909	4.571429	7	8	8
tt0000912	Short Film	Western,Short	1909	5.166667	6	7	7
tt0000916	Short Film	Short,Comedy	1910	6.647059	17	18	18
tt0000919	Short Film	Short,Drama	1909	4.400000	5	5	5
tt0000920	Short Film	Short,Comedy	1909	5.400000	5	5	5
tt0000921	Short Film	Short,Comedy	1909	5.428571	7	7	7
tt0000922	Short Film	Short,Comedy	1909	5.500000	10	37	37
tt0000923	Feature Film		1909	3.800000	5	7	7
tt0000924	Short Film	Animation,Short	1909	6.093023	43	63	64
tt0000926	Short Film	Short,Drama,History	1909	5.800000	5	5	5
tt0000928	Short Film	Drama,Short	1909	5.846154	39	39	41
tt0000929	Short Film		1909	5.636364	22	26	26
tt0000930	Short Film	Short	1909	5.000000	7	9	9
tt0000931	Short Film		1910	4.200000	5	8	7
tt0000932	Short Film	Short,Drama	1909	4.500000	6	8	8
tt0000933	Short Film	Short	1909	4.687500	16	23	23
tt0000934	Short Film	Short,Adventure	1909	3.833333	6	6	6
tt0000935	Short Film	Short,Drama	1909	6.000000	12	16	16
tt0000936	Short Film	Short,Drama	1909	7.384615	13	13	13
tt0000938	Short Film	Short,Comedy	1909	4.371429	70	92	93
tt0000939	Short Film	Short	1909	4.333333	6	6	6
tt0000941	Feature Film		1909	4.600000	5	6	6
tt0000942	Short Film	Short,Crime,Drama	1909	6.341379	290	400	404
tt0000944	Short Film	Short,Drama	1909	4.000000	7	9	9
tt0000945	Short Film	Short,Drama	1909	4.625000	16	23	23
tt0000946	Short Film	Short	1909	5.000000	6	11	11
tt0000947	Feature Film		1909	4.000000	5	6	5
tt0000949	Short Film		1909	4.400000	5	7	6
tt0000950	Short Film		1909	3.833333	6	11	10
tt0000954	Short Film	Short	1909	6.400000	5	6	6
tt0000956	Short Film	Short,Drama	1909	6.400000	5	5	5
tt0000957	Short Film	Short,Comedy	1914	7.307692	13	16	16
tt0000959	Feature Film		1909	3.600000	5	6	6
tt0000960	Short Film	Western,Short	1909	4.516667	60	88	90
tt0000961	Short Film	Short,Drama	1909	7.818182	11	12	12
tt0000964	Short Film	Short	1909	5.333333	6	6	6
tt0000966	Short Film	Drama,Fantasy,Romance	1909	5.948571	175	211	214
tt0000967	Short Film	Short	1909	4.600000	5	5	5
tt0000969	Short Film	Short,Drama,History	1909	6.454545	11	14	14
tt0000970	Short Film	Short	1909	5.411765	17	27	27
tt0000971	Short Film	Short,Drama	1909	6.394737	38	61	62
tt0000972	Short Film	Short,Drama	1909	5.400000	10	15	15
tt0000974	Short Film	Short,Comedy	1909	6.428571	7	7	7
tt0000975	Short Film	Short,Comedy	1909	6.166667	6	6	6
tt0000976	Short Film	Comedy,Short	1909	5.000000	9	9	9
tt0000977	Short Film		1909	5.000000	6	7	6
tt0000978	Short Film		1909	5.200000	5	6	6
tt0000981	Short Film	Short,Drama	1909	6.250000	8	9	9
tt0000984	Feature Film		1909	4.400000	5	5	5
tt0000985	Short Film	Short,Drama	1909	5.600000	5	5	5
tt0000986	Short Film	Short,Drama	1909	5.255319	47	58	59
tt0000987	Short Film	Short,Comedy	1910	7.571429	7	9	9
tt0000988	Short Film	Short,Comedy	1909	4.200000	5	8	8
tt0000989	Short Film	Short,Comedy	1909	5.600000	5	5	5
tt0000990	Short Film	Drama,Short	1909	7.052632	19	21	21
tt0000992	Feature Film		1909	5.000000	5	8	7
tt0000995	Short Film	Short,Drama	1909	6.625000	8	7	7
tt0000996	Short Film	Drama	1909	4.600000	5	8	7
tt0000997	Short Film	Short,Drama	1909	6.857143	7	7	7
tt0000998	Short Film	Short,Drama,Romance	1909	5.200000	10	10	10
tt0000999	Short Film		1909	4.500000	6	8	8
tt0001000	Short Film	Short	1909	4.333333	6	5	5
tt0001001	Short Film	Short,Drama	1909	6.692308	13	16	16
tt0001002	Short Film	Short,Comedy,Romance	1909	4.869565	23	36	36
tt0001005	Short Film	Short,Comedy	1909	4.400000	5	5	5
tt0001007	Feature Film		1909	4.800000	5	7	6
tt0001008	Short Film	Short	1909	6.111111	9	13	12
tt0001009	Short Film	Comedy,Short,Fantasy	1909	6.780335	478	579	585
tt0001010	Feature Film		1909	3.600000	5	9	8
tt0001011	Short Film	Short,Drama	1909	5.800000	5	5	5
tt0001013	Short Film	Short,Western	1909	6.040698	172	210	211
tt0001014	Short Film	Short	1909	5.392857	28	45	46
tt0001015	Short Film	Short,Drama	1909	4.428571	7	8	8
tt0001016	Short Film	Drama,Short	1909	6.538462	13	37	37
tt0001017	Short Film	Short,Drama	1910	3.600000	5	8	8
tt0001025	Short Film	Comedy,Short,Romance	1909	7.500000	6	6	6
tt0001027	Short Film	Short,Comedy,Romance	1909	5.333333	6	6	6
tt0001028	Feature Film	Comedy	1909	3.833333	6	9	8
tt0001029	Short Film	Drama,Short	1909	4.166667	6	6	6
tt0001030	Short Film	Short,Drama	1909	6.000000	5	6	5
tt0001032	Short Film	Short,Drama	1909	6.128743	334	408	408
tt0001033	Short Film	Short,Drama	1909	4.666667	6	6	6
tt0001035	Short Film	Short	1909	5.909091	11	10	10
tt0001036	Short Film		1909	3.571429	7	9	8
tt0001037	Short Film		1909	3.500000	10	16	15
tt0001038	Feature Film		1910	4.125000	8	11	10
tt0001041	Short Film	Short,Drama	1909	6.000000	6	6	6
tt0001043	Feature Film		1909	5.200000	5	7	6
tt0001044	Short Film	Short,Drama	1909	6.083333	12	23	23
tt0001045	Feature Film		1909	4.800000	5	5	5
tt0001049	Feature Film	Drama,War	1909	3.200000	5	10	8
tt0001050	Short Film	Short,Drama	1909	6.888889	9	19	19
tt0001051	Feature Film		1909	3.800000	5	7	6
tt0001052	Short Film	Short,Comedy	1909	4.800000	5	5	5
tt0001053	Short Film	Short,Drama	1909	5.800000	5	5	5
tt0001054	Short Film	Short,Romance	1909	6.375000	8	8	8
tt0001058	Short Film	Short,Drama	1909	6.000000	5	7	7
tt0001061	Short Film	Short,Comedy	1909	6.200000	10	11	11
tt0001062	Short Film	Comedy,Short	1909	6.400398	502	604	607
tt0001063	Short Film	Short	1909	5.166667	6	6	6
tt0001064	Short Film	Short,Drama	1909	5.714286	7	7	7
tt0001065	Short Film	Short,Drama	1909	4.600000	5	5	5
tt0001066	Short Film		1909	5.000000	5	9	8
tt0001068	Feature Film		1909	4.200000	5	6	6
tt0001071	Short Film	Drama,Short	1909	6.500000	6	6	6
tt0001072	Short Film	Drama,Short	1909	5.792453	106	143	149
tt0001074	Short Film	Short,Drama	1909	6.000000	9	10	10
tt0001075	Short Film	Short,Comedy	1909	5.000000	5	5	5
tt0001076	Short Film	Short	1909	5.428571	7	7	7
tt0001078	Short Film	Short	1909	6.333333	6	6	6
tt0001079	Short Film	Short,Drama	1909	4.500000	6	6	6
tt0001080	Feature Film		1909	5.400000	5	6	5
tt0001081	Feature Film		1909	4.000000	5	7	6
tt0001082	Feature Film		1909	4.600000	5	7	7
tt0001083	Short Film	Short,Drama	1909	5.944444	18	36	36
tt0001084	Short Film	Short	1909	5.296875	64	93	93
tt0001085	Short Film	Short,Drama	1909	5.600000	5	5	5
tt0001086	Short Film	Short,Drama	1909	6.166667	6	6	6
tt0001088	Short Film	Short,Drama	1909	5.333333	9	17	17
tt0001089	Short Film	Short,Comedy	1909	8.176471	17	17	17
tt0001090	Short Film	Drama,Short	1909	6.200000	5	5	5
tt0001091	Short Film	Short,Drama	1909	5.743590	78	95	97
tt0001094	Short Film	Short,Drama	1909	5.200000	5	5	5
tt0001095	Short Film	Short,Drama	1909	3.000000	5	5	5
tt0001098	Short Film	Short,Comedy	1909	6.571429	7	7	7
tt0001099	Short Film	Comedy,Short	1909	6.200000	5	5	5
tt0001101	Feature Film		1910	3.285714	7	11	11
tt0001103	Short Film	Short,Comedy	1910	5.733333	15	15	15
tt0001104	Short Film	Short,Comedy	1910	5.142857	14	14	14
tt0001105	Short Film	Short,Drama	1910	6.745704	291	398	403
tt0001106	Short Film	Adventure,Comedy,Drama	1910	7.250000	12	15	14
tt0001107	Short Film	Short,Comedy	1910	5.125000	16	16	16
tt0001109	Feature Film		1910	4.600000	5	7	7
tt0001111	Feature Film	Biography	1910	4.000000	8	10	10
tt0001112	Feature Film	Drama	1910	3.625000	8	10	9
tt0001113	Feature Film		1910	4.666667	6	7	7
tt0001115	Feature Film	Crime	1910	4.285714	7	8	7
tt0001116	Feature Film		1910	4.000000	5	7	6
tt0001117	Short Film	Short,Drama,History	1910	6.000000	6	9	9
tt0001118	Short Film	Drama,Short	1910	5.527273	55	78	80
tt0001120	Short Film	Drama,Short	1910	5.709677	62	89	90
tt0001121	Short Film	Drama,Short	1910	5.307692	13	14	14
tt0001122	Feature Film		1910	4.500000	6	8	8
tt0001124	Short Film	Short,Western	1910	4.333333	6	6	6
tt0001129	Short Film	Short,Drama	1910	5.076923	13	13	13
tt0001135	Short Film	Short,Drama	1910	4.833333	18	20	20
tt0001143	Short Film	Short,Drama	1910	4.416667	12	13	13
tt0001144	Short Film	Short,Drama	1910	5.272727	11	11	11
tt0001145	Feature Film		1910	5.800000	5	6	6
tt0001150	Short Film	Short,Drama	1910	5.187500	16	25	25
tt0001151	Short Film	Short,Drama	1910	4.666667	12	13	13
tt0001152	Short Film	Short,Drama	1910	5.083333	12	13	13
tt0001153	Short Film	Short,Drama	1910	4.500000	10	11	11
tt0001156	Short Film	Short,Drama	1910	4.600000	10	10	10
tt0001159	Feature Film		1910	4.000000	5	6	6
tt0001161	Short Film	Short,Drama	1910	5.181818	11	12	12
tt0001164	Short Film	Short,Comedy	1910	5.800000	5	5	5
tt0001165	Short Film	Short	1910	5.375000	8	8	8
tt0001172	Short Film	Comedy,Short	1910	4.500000	6	5	5
tt0001173	Feature Film		1910	5.600000	5	6	5
tt0001175	Feature Film	Drama,Romance	1912	6.571429	7	17	16
tt0001176	Short Film	Short	1910	4.666667	9	9	9
tt0001179	Feature Film		1910	5.400000	5	6	5
tt0001184	Feature Film		1910	4.600000	5	6	5
tt0001185	Feature Film		1910	7.222222	9	15	15
tt0001186	Feature Film		1910	4.882353	17	26	25
tt0001187	Short Film	Short,Drama	1910	5.200000	10	10	10
tt0001190	Feature Film	Drama	1910	5.571429	7	9	8
tt0001200	Short Film	Short,Comedy	1910	5.071429	14	14	14
tt0001202	Short Film	Short,Comedy	1910	4.750000	8	8	8
tt0001204	Short Film		1910	5.000000	5	6	5
tt0001206	Short Film	Short,Drama	1910	5.909091	11	11	11
tt0001207	Short Film	Short,Drama	1910	5.782609	23	43	44
tt0001209	Feature Film		1910	6.200000	5	6	5
tt0001211	Short Film	Short,Drama	1910	6.166667	6	16	16
tt0001212	Feature Film		1910	6.000000	5	6	5
tt0001216	Short Film	Short,Drama	1910	5.500000	8	9	9
tt0001217	Short Film	Short,Romance	1910	5.533333	15	17	17
tt0001218	Feature Film		1910	5.187500	16	25	24
tt0001219	Feature Film		1910	5.400000	5	6	5
tt0001223	Short Film	Short,Horror,Sci-Fi	1910	6.755629	1510	1963	1986
tt0001227	Short Film	Short,Drama,War	1910	5.705263	95	130	132
tt0001230	Feature Film		1910	5.000000	6	8	8
tt0001233	Short Film	Short,Western	1910	8.200000	5	6	6
tt0001234	Short Film	Short,Drama	1910	5.636364	11	13	13
tt0001236	Short Film	Short,Drama	1910	5.000000	10	12	12
tt0001237	Short Film	Short,Romance	1910	5.363636	11	11	11
tt0001239	Feature Film		1910	5.200000	5	6	5
tt0001240	Feature Film	Drama	1911	4.857143	7	12	11
tt0001241	Short Film	Short,Drama	1910	4.333333	6	8	8
tt0001242	Short Film	Short,Drama	1908	5.888889	9	10	9
tt0001245	Short Film	Short,Drama	1910	5.625000	8	10	10
tt0001246	Feature Film		1910	5.400000	5	6	5
tt0001247	Feature Film		1910	5.200000	5	6	5
tt0001253	Short Film	Short,Drama	1910	5.833333	6	6	6
tt0001254	Short Film	Short,Drama	1910	4.200000	5	5	5
tt0001256	Short Film	Short,Drama	1910	6.036649	191	252	253
tt0001258	Feature Film	Drama	1910	5.263158	19	32	32
tt0001259	Short Film	Short,Drama	1910	4.800000	5	5	5
tt0001260	Short Film	Short,Drama	1910	4.200000	5	5	5
tt0001262	Short Film	Short,Drama	1910	5.400000	5	6	6
tt0001264	Short Film	Short,Drama,History	1910	7.241379	29	34	34
tt0001265	Short Film	Short,Drama,War	1910	6.727626	257	315	317
tt0001276	Feature Film		1910	4.200000	5	6	5
tt0001280	Feature Film		1910	4.083333	12	16	15
tt0001282	Short Film	Short,Fantasy	1910	7.000000	12	13	12
tt0001283	Short Film	Short,Drama	1910	6.714286	7	7	7
tt0001284	Short Film	Short,Drama	1910	5.333333	6	6	6
tt0001285	Feature Film	Biography,Drama,Family	1909	5.764706	17	27	26
tt0001286	Short Film	Short,Drama	1910	6.000000	5	5	5
tt0001292	Short Film	Short,Romance	1910	6.166667	6	8	8
tt0001294	Short Film	Romance,Short,Western	1910	7.666667	6	7	7
tt0001295	Feature Film		1910	4.600000	5	6	5
tt0001299	Short Film	Short,Drama	1909	4.500000	6	6	6
tt0001303	Short Film	Short,Drama	1910	6.500000	8	8	8
tt0001305	Feature Film		1910	5.800000	5	6	5
tt0001306	Feature Film		1910	5.000000	5	6	6
tt0001307	Short Film	Short,Drama	1910	5.857143	7	7	7
tt0001314	Short Film	Short,Drama	1911	5.898876	89	103	104
tt0001315	Short Film	Short,Drama	1910	6.500000	8	9	9
tt0001318	Short Film	Short	1910	7.000000	5	6	6
tt0001319	Short Film	Short,Comedy	1910	5.400000	5	5	5
tt0001321	Short Film	Short,Western	1909	6.500000	10	8	8
tt0001326	Short Film	Short,Drama	1910	5.666667	6	7	7
tt0001333	Short Film	Short,Comedy	1910	5.888889	9	10	10
tt0001334	Short Film	Short	1910	6.333333	6	5	5
tt0001337	Short Film	Short,Comedy	1910	6.500000	12	12	12
tt0001338	Feature Film	Drama	1910	3.666667	6	7	6
tt0001340	Short Film	Short,Drama	1910	5.187500	32	44	46
tt0001341	Feature Film	Comedy	1913	5.000000	5	6	5
tt0001344	Short Film	Short	1910	3.800000	5	5	5
tt0001351	Short Film	Short,Drama,Western	1910	6.090909	11	14	15
tt0001353	Feature Film		1910	5.600000	5	6	5
tt0001358	Feature Film		1910	3.800000	5	8	8
tt0001364	Feature Film		1910	4.800000	5	6	5
tt0001366	Feature Film		1910	4.400000	5	6	5
tt0001370	Feature Film	Drama,History	1910	4.111111	9	11	10
tt0001371	Short Film	Drama,Short,Romance	1910	6.006098	164	205	208
tt0001377	Feature Film	Drama	1910	3.875000	8	12	12
tt0001378	Short Film	Short,Drama	1910	6.524272	103	120	122
tt0001379	Feature Film		1910	4.333333	6	7	6
tt0001380	Feature Film		1910	4.800000	5	7	7
tt0001384	Short Film	Comedy,Short	1910	6.000000	5	5	5
tt0001385	Short Film	Short,Drama	1910	6.600000	10	12	12
tt0001386	Feature Film		1910	4.428571	7	8	8
tt0001387	Short Film	Short,Romance,Western	1910	6.222222	9	11	11
tt0001388	Short Film	Drama,Short	1910	5.714286	21	27	30
tt0001389	Short Film	Short,Drama	1910	6.600000	5	5	5
tt0001396	Short Film	Drama,Short	1910	3.166667	6	7	7
tt0001397	Short Film	Short	1910	5.600000	5	5	5
tt0001399	Short Film	Short,Comedy	1910	3.600000	5	5	5
tt0001400	Short Film	Drama,Short	1910	5.857143	7	7	7
tt0001401	Short Film	Drama,Short	1910	5.571429	7	9	9
tt0001407	Short Film	Drama,Short	1910	7.600000	5	5	5
tt0001410	Short Film	Comedy,Short	1910	4.285714	7	8	8
tt0001414	Short Film	Western,Short	1910	7.705882	17	17	17
tt0001428	Short Film	Romance,Short,Western	1910	5.333333	6	8	8
tt0001431	Short Film	Drama,Short	1910	6.509091	275	327	330
tt0001439	Short Film	Drama,Short	1910	6.087379	103	129	132
tt0001440	Feature Film	Drama,History	1910	3.666667	6	8	7
tt0001441	Short Film	Short,Thriller	1910	5.200000	5	5	5
tt0001443	Short Film	Drama,Short	1910	6.833333	6	6	6
tt0001444	Short Film	Short	1910	3.666667	18	20	20
tt0001446	Short Film	Drama,Short	1910	7.000000	7	8	8
tt0001452	Short Film	Romance,Short	1910	5.351064	94	122	123
tt0001456	Short Film	Short,Drama	1910	7.875000	8	9	9
tt0001458	Short Film	Romance,Short,Comedy	1910	5.906250	64	80	82
tt0001459	Short Film	Drama,Short,Romance	1910	7.428571	7	15	16
tt0001460	Short Film	Short,Drama	1910	3.142857	7	7	7
tt0001463	Short Film	Adventure,Fantasy,Short	1910	5.973978	807	976	986
tt0001465	Feature Film		1910	5.800000	5	6	5
tt0001469	Short Film	Drama,Short	1911	5.560000	25	36	38
tt0001471	Short Film	Short,Drama	1912	3.333333	6	6	6
tt0001475	Feature Film		1911	7.000000	12	14	13
tt0001481	Short Film	Short,Drama	1911	5.857143	7	8	8
tt0001482	Feature Film	Drama	1911	5.529412	17	21	20
tt0001488	Short Film	Short	1911	6.368421	114	178	182
tt0001495	Feature Film		1911	5.600000	5	6	5
tt0001496	Short Film	Comedy,Short	1911	4.764706	17	21	21
tt0001499	Short Film	Short,Action,Drama	1911	5.614286	140	176	180
tt0001508	Short Film	Short,Romance	1911	5.083333	12	12	12
tt0001510	Short Film	Short,Drama	1911	4.687500	16	19	19
tt0001517	Short Film	Short,Romance	1911	5.642857	14	15	15
tt0001518	Short Film	Short,Western	1911	5.714286	7	7	7
tt0001527	Short Film	Animation,Short,Comedy	1912	7.953026	1107	1443	1466
tt0001530	Feature Film	Drama	1911	5.285714	7	9	8
tt0001531	Feature Film		1911	5.166667	6	10	9
tt0001539	Feature Film		1911	4.600000	5	6	5
tt0001542	Short Film	Short,Romance	1911	4.750000	8	8	8
tt0001544	Short Film	Short,Drama,Fantasy	1910	6.171206	257	327	343
tt0001545	Short Film	Short,Fantasy	1911	6.266667	15	40	42
tt0001550	Short Film	Short,Adventure	1911	5.625000	8	13	14
tt0001551	Short Film	Short,Comedy	1911	5.254545	55	54	54
tt0001552	Short Film	Short,Drama	1911	5.300000	10	12	12
tt0001557	Short Film	Short,Romance	1911	4.869565	23	35	37
tt0001563	Short Film	Crime,Drama,Short	1911	6.600000	5	9	9
tt0001564	Short Film	Short,Drama	1911	4.857143	7	8	8
tt0001567	Feature Film		1911	5.333333	6	7	6
tt0001571	Short Film	Short,Comedy,Drama	1911	4.714286	7	7	7
tt0001577	Short Film	Short,Drama,Romance	1911	5.571429	7	7	7
tt0001582	Short Film	Short,Drama	1911	4.428571	7	9	9
tt0001583	Feature Film		1911	6.375000	8	12	11
tt0001587	Feature Film		1911	4.250000	8	9	8
tt0001588	Short Film	Short,Drama	1911	5.816901	71	87	91
tt0001593	Short Film	Short,Drama	1911	6.237037	135	181	182
tt0001594	Short Film	Short,Drama	1911	6.254545	110	156	157
tt0001598	Short Film	Short,Romance	1911	6.000000	10	11	11
tt0001602	Feature Film		1911	3.800000	5	6	5
tt0001607	Short Film	Short,Romance	1911	6.076923	13	18	18
tt0001610	Feature Film		1911	6.400000	5	6	5
tt0001613	Short Film	Short,Action,Western	1911	5.088235	34	60	62
tt0001614	Short Film	Drama	1911	6.500000	12	13	12
tt0001615	Short Film	Short,Drama	1911	5.333333	9	9	9
tt0001624	Short Film	Short	1912	5.647059	17	18	19
tt0001630	Feature Film		1911	5.916667	12	15	14
tt0001632	Short Film	Comedy,Short	1911	6.552632	38	40	40
tt0001642	Short Film	Short,Drama	1911	5.333333	9	13	13
tt0001655	Feature Film		1911	5.400000	5	8	7
tt0001658	Short Film	Short,Drama,History	1911	6.000000	7	7	7
tt0001659	Short Film	Short,Drama	1911	6.857143	7	8	8
tt0001660	Short Film	Comedy,Short	1911	5.733333	105	131	132
tt0001668	Short Film	Romance,Short	1911	4.538462	26	25	25
tt0001680	Short Film	Short,Drama,War	1911	5.415771	279	345	347
tt0001681	Short Film	Short,Drama	1911	5.000000	106	144	145
tt0001692	Feature Film		1911	5.666667	6	8	7
tt0001693	Short Film	Short,History,Western	1911	8.000000	11	12	12
tt0001695	Short Film	Comedy,Romance,Short	1911	5.875000	8	16	16
tt0001701	Short Film	Short,Drama	1911	4.875000	24	34	35
tt0001709	Short Film	Short,Comedy	1911	6.500000	6	8	8
tt0001712	Feature Film		1911	4.400000	5	6	5
tt0001715	Short Film	Short,Crime,History	1911	3.714286	7	6	6
tt0001717	Short Film	Short	1911	3.416667	12	13	13
tt0001724	Short Film	Short,Western	1911	5.803738	107	139	140
tt0001728	Short Film	Short,Adventure	1911	7.600000	5	7	7
tt0001732	Short Film	Drama,Short	1911	7.333333	9	9	9
tt0001733	Short Film	Short,Drama	1911	5.333333	9	9	9
tt0001737	Short Film	Animation,Short,Comedy	1911	7.409589	730	948	960
tt0001738	Short Film	Short,Fantasy	1911	7.400000	15	17	17
tt0001740	Short Film	Short,Drama,Romance	1911	6.648980	490	621	623
tt0001741	Short Film	Short,Drama	1911	4.750000	8	8	8
tt0001753	Short Film	Short,Drama	1911	5.600000	5	5	5
tt0001762	Short Film	Comedy,Short	1911	5.040000	25	38	40
tt0001771	Short Film	Short,Comedy	1911	5.423729	59	68	68
tt0001772	Short Film	Short,Drama	1911	5.857143	7	7	7
tt0001776	Short Film	Short,Comedy	1911	7.320755	53	79	84
tt0001779	Short Film	Short,Drama	1911	6.416667	12	10	10
tt0001789	Short Film	Short,Crime,Drama	1911	6.500000	116	143	144
tt0001790	Feature Film	Drama	1913	6.928571	14	18	17
tt0001803	Feature Film		1911	5.000000	5	8	7
tt0001812	Feature Film	Drama	1911	5.200000	5	6	5
tt0001814	Short Film	Short,Drama,History	1911	7.200000	5	5	5
tt0001817	Short Film	Short,Drama	1911	5.243243	37	46	46
tt0001826	Feature Film	Comedy	1911	5.400000	5	6	5
tt0001832	Short Film	Short,Fantasy,Sci-Fi	1911	6.416667	12	10	10
tt0001840	Short Film	Romance,Short	1911	6.000000	5	5	5
tt0001845	Feature Film		1911	5.333333	6	7	6
tt0001848	Short Film	War,Drama,Short	1911	4.000000	7	12	13
tt0001852	Short Film		1909	5.000000	7	11	10
tt0001856	Short Film	Drama,Short	1911	3.875000	8	17	17
tt0001857	Short Film	Short,Biography,Drama	1911	5.836066	122	140	140
tt0001858	Feature Film		1911	6.000000	5	6	5
tt0001862	Feature Film	Drama	1911	6.285714	7	13	14
tt0001865	Short Film	Romance,Short	1911	6.000000	5	5	5
tt0001871	Short Film	Drama,Short	1911	4.500000	8	16	16
tt0001872	Short Film	Short,Drama	1911	7.263158	19	21	21
tt0001877	Short Film	Short,Fantasy,Sci-Fi	1911	5.764706	17	26	25
tt0001889	Feature Film		1911	3.666667	6	9	8
tt0001892	Feature Film	Drama	1911	6.538462	52	78	80
tt0001896	Short Film	Drama,Short,Western	1911	6.363636	11	16	16
tt0001910	Short Film	Short,Drama,Romance	1911	5.600000	10	23	24
tt0001913	Short Film	Drama,Short,War	1911	5.698795	83	108	109
tt0001915	Short Film	Short,Drama,History	1911	7.181818	22	38	41
tt0001928	Short Film	Drama,Short	1911	4.687500	16	22	23
tt0001941	Short Film	Short,Comedy	1911	4.875000	16	25	25
tt0001949	Short Film	Drama,Short	1911	6.307692	13	13	13
tt0001956	Short Film	Short,Western	1910	5.750000	8	9	9
tt0001957	Short Film	Short,Drama,Romance	1911	5.692308	13	16	16
tt0001963	Short Film	Short	1911	5.617647	34	53	53
tt0001964	Feature Film		1911	6.695652	23	29	28
tt0001967	Short Film	Drama,Short	1911	7.166667	6	9	9
tt0001973	Short Film	Drama,Short	1911	6.523810	147	178	180
tt0001978	Short Film	Drama,Short,Romance	1911	5.444444	9	9	9
tt0001987	Short Film	Drama,Short	1911	6.777778	9	9	9
tt0001989	Short Film	Romance,Short	1911	5.666667	6	5	5
tt0001992	Feature Film		1911	5.600000	5	6	5
tt0001993	Feature Film	Sci-Fi	1911	4.142857	7	10	9
tt0001998	Feature Film	Drama	1912	3.166667	6	7	6
tt0001999	Feature Film	Comedy	1912	6.200000	5	6	5
tt0002020	Short Film	Short,Biography,Drama	1912	5.488372	43	56	57
tt0002022	Feature Film	Drama	1912	4.400000	5	7	6
tt0002026	Feature Film	Drama,Romance	1912	5.000000	6	8	7
tt0002029	Short Film	Short	1912	6.600000	20	23	23
tt0002033	Short Film	Short	1912	6.727273	11	14	14
tt0002034	Short Film	Comedy,Short	1912	5.666667	6	6	6
tt0002041	Short Film	Short,Crime,Drama	1912	4.214286	14	14	14
tt0002045	Short Film	Short,Drama,Romance	1912	4.255319	47	57	57
tt0002054	Short Film	Short,Drama	1912	5.509091	55	70	74
tt0002056	Short Film	Animation,Short	1912	7.076923	13	28	28
tt0002064	Short Film	Short,Drama	1912	4.200000	15	16	16
tt0002065	Short Film	Short,Drama	1912	6.100000	30	32	32
tt0002066	Short Film	Drama,Short	1912	4.093750	32	43	44
tt0002068	Short Film	Short,Drama	1912	5.076923	13	14	14
tt0002070	Short Film	Comedy,Short	1912	5.800000	10	16	17
tt0002078	Short Film	Short,Drama	1912	5.333333	18	19	19
tt0002082	Short Film	Short,Drama	1912	6.122093	172	203	204
tt0002083	Short Film	Short,War	1911	6.384615	39	67	69
tt0002093	Short Film	Short,Romance	1912	5.200000	10	12	12
tt0002095	Short Film	Short,Western	1912	5.090909	11	13	13
tt0002097	Short Film	Short,Drama	1912	5.111111	9	12	12
tt0002098	Short Film	Drama,Short	1912	6.000000	69	80	81
tt0002101	Feature Film	Drama,History	1912	5.294372	231	282	282
tt0002113	Short Film	Short,Adventure,Sci-Fi	1912	6.887043	301	413	418
tt0002121	Short Film	Short,Drama	1912	4.400000	10	15	15
tt0002122	Short Film	Short,Drama	1912	5.771429	70	102	105
tt0002124	Short Film	Comedy,Short	1912	5.261745	149	203	209
tt0002126	Short Film	Short,Western	1912	6.727273	22	30	30
tt0002130	Feature Film	Adventure,Drama,Fantasy	1911	6.668232	639	901	913
tt0002133	Short Film	Crime,Short,Comedy	1912	6.120482	83	107	108
tt0002136	Short Film	Short,Drama	1912	6.421053	19	24	25
tt0002143	Short Film	Short,Horror	1912	5.694656	131	220	227
tt0002153	Short Film	Short,Drama	1912	5.526316	19	25	25
tt0002159	Short Film	Short,Comedy	1912	4.200000	5	11	11
tt0002160	Short Film	Short,Comedy,Fantasy	1912	6.300000	10	23	23
tt0002162	Short Film	Short,Drama	1912	4.750000	8	21	23
tt0002167	Feature Film		1912	4.875000	8	11	10
tt0002172	Short Film	Short,Romance	1912	4.375000	8	8	8
tt0002176	Short Film	Short,Drama	1912	6.328671	143	160	161
tt0002177	Short Film	Short,Romance	1912	5.714286	14	18	18
tt0002179	Short Film	Comedy,Short	1912	3.833333	6	12	13
tt0002181	Short Film	Short,Horror	1914	6.549020	51	69	70
tt0002186	Feature Film	Drama	1912	6.666667	36	49	48
tt0002190	Short Film	Short,Drama	1912	6.625551	227	255	256
tt0002197	Short Film	Short,Western,Romance	1912	5.677419	124	150	152
tt0002198	Short Film	Short	1914	6.923077	13	17	17
tt0002199	Feature Film	Biography,Drama	1912	5.938596	228	305	306
tt0002200	Short Film	Short,Drama	1912	6.500000	46	52	52
tt0002202	Feature Film		1912	6.000000	5	6	5
tt0002203	Short Film	Comedy,Short	1912	5.666667	15	21	20
tt0002206	Short Film	Short	1912	5.750000	8	10	10
tt0002208	Short Film	Short,Drama	1912	7.054711	658	791	795
tt0002212	Short Film	Short,Drama	1912	6.100000	10	11	11
tt0002214	Short Film	Short,Romance,Western	1912	6.000000	16	18	18
tt0002216	Short Film	Short,Drama	1912	5.416667	12	15	15
tt0002220	Feature Film		1912	5.166667	12	12	11
tt0002221	Short Film	Animation,Short,Fantasy	1913	7.071429	112	169	171
tt0002224	Short Film	Short,Comedy	1912	5.339623	53	60	60
tt0002226	Short Film	Animation,Short	1912	5.200000	5	6	6
tt0002230	Short Film	Short,Western	1912	7.000000	45	52	52
tt0002232	Short Film	Short,Comedy	1912	5.437500	16	23	23
tt0002233	Short Film	Comedy,Short	1912	6.142857	7	49	52
tt0002234	Feature Film		1912	7.571429	7	8	7
tt0002255	Short Film	Short,Comedy	1912	5.000000	13	22	23
tt0002260	Short Film	Animation,Comedy,Short	1912	6.516204	432	621	627
tt0002277	Short Film	Short,Drama	1912	6.545455	11	16	16
tt0002280	Short Film	Short,Comedy	1912	5.545455	11	17	17
tt0002281	Short Film	Short,Western	1912	6.181818	143	190	191
tt0002282	Short Film	Short,Romance	1912	5.285714	7	8	8
tt0002287	Short Film	Short,Romance	1912	5.400000	5	5	5
tt0002290	Short Film	Comedy,Short	1912	5.071429	14	23	23
tt0002295	Short Film	Drama,Short	1912	6.500000	6	6	6
tt0002300	Short Film	Short,Comedy,Drama	1912	6.428571	7	7	7
tt0002302	Short Film	Romance,Short,Fantasy	1912	6.375000	8	11	11
tt0002303	Short Film	Short,Drama	1912	5.736111	72	99	100
tt0002305	Documentary	Documentary,War	1912	6.733333	15	14	14
tt0002309	Short Film	Short,History	1912	7.125000	8	9	9
tt0002329	Feature Film		1912	6.200000	10	13	12
tt0002340	Short Film	Short,Comedy	1912	6.466667	15	18	18
[truncated: 298,724 more rows]
