# Supplementary material for: Statistical Patterns in Movie Rating Behavior
Source: PLoS One. 2015 Aug 31;10(8):e0136083. doi: 10.1371/journal.pone.0136083 (PMC4555649; doi:10.1371/journal.pone.0136083)
Supplement: S1 Dataset — We collected votes (from 1 to 10 stars) for all movies, excluding TV episodes (total number of 336,090,882 votes for 300,723 movies), from March 19 to 28, 2013 (set # 1). Using the same list of movies, we collected the number of votes again from December 8 to 18, 2014 (set #2, 465,292,451 votes) and from January 5 to 10, 2015 (set # 3, 471,222,420), as shown in (Fig 10). For budgets, we use a new list and collected data from February 5 to 8, 2015. Results with fewer than 5 votes (in 2013) are not exhibited. Number of items by type: 33,941 (Documentary) 133,775 (Feature Film) 3,172 (Mini-Series) 50,408 (Short Film) 1,071 (TV Episode) 25,168 (TV Movie) 33,165 (TV Series) 2,450 (TV Special) 12,120 (Video) 5,453 (Video Game) By genre: 24,911 (Action); 93 (Adult); 15,651 (Adventure); 18,918 (Animation); 5,385 (Biography); 74,393 (Comedy); 18,693 (Crime); 37,250 (Documentary); 97,087 (Drama); 16,022 (Family); 8,677 (Fantasy); 567 (Film Noir); 1,575 (Game Show); 5,525 (History); 15,072 (Horror); 10,212 (Music); 5,840 (Musical); 8,170 (Mystery); 1,036 (News); 3,605 (Reality TV); 21,165 (Romance); 8,239 (Sci-Fi); 61,538 (Short); 4,360 (Sport); 1,467 (Talk Show); 16,246 (Thriller); 5,080 (War); 4,549 (Western). An item could be defined by more the one genre. As a final observation, it is possible for a user to remove his or her vote; as a consequence, a small fraction of movies have a decreasing number of votes. However, this represents a negligible fraction of the movies. We used the following list: http://www.imdb.com/search/title?title_type=feature,tv_movie,tv_series,tv_special,mini_series,documentary,game,short,video,unknown&user_rating=1.0,10. (ZIP) [file pone.0136083.s001.zip › SI_imdb_data_v2/imdb_data_budget.txt]

Movie ID	number of votes	Year	Budget
tt0000574	259	1906	$2250
tt0002461	165	1912	$30000
tt0006568	20	1916	$1000000
tt0006333	1029	1916	$200000
tt0008519	580	1917	$134832
tt0003740	1912	1914	$210000
tt0005060	601	1915	$23430
tt0005087	8	1915	$16070
tt0007801	245	1917	$500000
tt0005214	16	1915	$40500
tt0006809	66	1916	$42600
tt0006864	9337	1916	$385907
tt0008150	294	1916	$302976
tt0004181	866	1914	$40000
tt0005589	12	1915	$10040
tt0007038	6	1916	$18575
tt0008442	20	1917	$250000
tt0004545	10	1914	$16988
tt0004905	17	1915	$18328
tt0004681	79	1914	$10000
tt0003665	30	1914	$25000
tt0004972	14853	1915	$110000
tt0005059	15	1915	$12154
tt0005078	1589	1915	$17311
tt0006375	5	1916	$13500
tt0003743	13	1914	$16541
tt0005200	22	1915	$8000
tt0005149	144	1915	$18000
tt0005393	9	1915	$15110
tt0005402	110	1915	$18711
tt0006751	21	1916	$37800
tt0006770	5	1916	$21999
tt0004182	29	1914	$17000
tt0005600	26	1915	$41000
tt0008188	476	1917	$166949
tt0004336	12	1914	$125000
tt0004465	724	1914	$25000
tt0004099	323	1914	$23500
tt0003301	12	1913	$50000
tt0182444	13	1917	$200000
tt0007473	10	1916	$22249
tt0004766	103	1914	$17022
tt0004635	596	1914	$20000
tt0006243	8	1915	$28360
tt0003471	349	1913	$5700
tt0008786	20	1917	$115420
tt0004707	2392	1914	$50000
tt0007539	7	1916	$1000000
tt0004792	10	1914	$12234
tt0009900	633	1919	$67000
tt0009937	851	1919	$42000
tt0009968	6312	1919	$88000
tt0013140	1622	1922	$1100000
tt0013201	1095	1922	$100000
tt0010255	26	1919	$300000
tt0195880	19	1920	$100000
tt0013372	280	1922	$385000
tt0009369	783	1918	$125000
tt0009440	112	1918	$66241
tt0013458	43	1922	$267000
tt0013450	488	1922	$175000
tt0012532	3420	1921	$1000000
tt0011549	8	1920	$100000
tt0011588	199	1920	$300000
tt0011619	12	1920	$58000
tt0013556	1411	1922	$1500000
tt0013571	457	1922	$350000
tt0011716	467	1920	$169330
tt0013662	307	1922	$400000
tt0010323	31988	1920	$18000
tt0011114	8	1920	$185000
tt0012190	2397	1921	$800000
tt0135452	10	1919	$15000
tt0010195	42	1919	$200000
tt0010331	7	1919	$264000
tt0012349	49993	1921	$250000
tt0011415	51	1920	$300000
tt0013515	291	1922	$323062
tt0011565	1202	1920	$89000
tt0011717	47	1920	$106000
tt0009650	12	1918	$43858
tt0010791	43	1919	$350000
tt0009796	172	1918	$72500
tt0013710	7	1922	$273449
tt0013750	691	1922	$1500000
tt0011841	3428	1920	$700000
tt0010871	5	1919	$71642
tt0014624	2941	1923	$351000
tt0013339	5	1925	$65000
tt0016641	5729	1925	$3900000
tt0017750	205	1927	$264397
tt0014854	62	1924	$750000
tt0016884	2947	1926	$373000
tt0017902	5	1927	$80000
tt0014972	1730	1924	$172000
tt0015918	19	1925	$93000
tt0015881	6295	1924	$546883
tt0016999	31	1926	$1500000
tt0014137	22	1923	$202000
tt0015022	536	1924	$1000000
tt0015979	31	1925	$229000
tt0016004	605	1925	$320000
tt0018097	897	1927	$152000
tt0016065	26	1925	$700000
tt0018107	564	1927	$488000
tt0018166	259	1927	$187000
tt0018183	595	1927	$483103
tt0018179	371	1927	$267000
tt0014440	327	1923	$858723
tt0017409	197	1926	$253000
tt0017423	740	1926	$463455
tt0018438	7	1927	$60000
tt0270680	7	1926	$80000
tt0016395	145	1925	$700000
tt0018471	1155	1926	$433000
tt0016654	1090	1926	$1300000
tt0016420	8	1925	$607000
tt0015624	4421	1925	$245000
tt0016655	413	1926	$166000
tt0015700	28	1925	$238000
tt0013950	14	1923	$1000000
tt0013951	290	1923	$782000
tt0016874	19	1926	$249556
tt0014142	3112	1923	$1250000
tt0018037	6105	1927	$422000
tt0018054	1172	1927	$2500000
tt0017925	42722	1926	$750000
tt0015864	53485	1925	$923000
tt0015119	648	1924	$212000
tt0016104	1672	1925	$608016
tt0016109	9	1925	$175000
tt0015163	5639	1924	$220000
tt0017329	128	1926	$174728
tt0016294	79	1925	$477480
tt0016310	150	1925	$20000
tt0014463	275	1923	$90220
tt0018332	7	1927	$280000
tt0018346	15	1927	$1400000
tt0017350	969	1926	$430290
tt0017386	6	1926	$70000
tt0018451	914	1927	$1205000
tt0017449	698	1926	$669000
tt0016446	49	1925	$185000
tt0018528	4771	1927	$217000
tt0017519	79	1926	$497356
tt0014604	95	1923	$650000
tt0017419	148	1926	$971260
tt0014532	1061	1923	$1800000
tt0015400	3553	1924	$2000000
tt0016473	1040	1925	$103000
tt0173340	27	1927	$341309
tt0017480	477	1926	$250000
tt0015409	31	1924	$329000
tt0016461	363	1925	$312000
tt0017509	5	1926	$277000
tt0018524	253	1927	$1500000
tt0019567	12	1925	$100000
tt0017586	25	1926	$198961
tt0017540	278	1926	$360000
tt0016534	24	1925	$125000
tt0018578	6594	1927	$2000000
tt0018579	70	1927	$80000
tt0022685	906	1932	$300000
tt0019591	841	1928	$383000
tt0020621	59	1930	$15000
tt0022879	3072	1932	$800000
tt0018618	759	1928	$290000
tt0022615	221	1932	$305000
tt0020641	1784	1930	$376000
tt0018647	11	1928	$60000
tt0020629	43134	1930	$1448864
tt0021615	52	1931	$400000
tt0022641	438	1932	$460733
tt0022700	827	1932	$602620
tt0019725	218	1929	$1000000
tt0022725	478	1932	$889154
tt0022753	519	1932	$349456
tt0021749	84005	1931	$1500000
tt0019735	390	1929	$550000
tt0022737	491	1932	$489652
tt0021746	2974	1931	$1433000
tt0021751	39	1931	$60000
tt0019785	139	1929	$600000
tt0019788	1568	1929	$489106
tt0021799	415	1931	$1000000
tt0022835	8148	1931	$1140000
tt0021814	28412	1931	$355000
tt0021815	2665	1931	$66000
tt0022873	295	1932	$203420
tt0020876	617	1930	$647000
tt0022854	527	1932	$350000
tt0021884	42286	1931	$291000
tt0022958	11185	1932	$700000
tt0022913	28471	1932	$310607
tt0021886	44	1931	$39000
tt0022775	595	1932	$286000
tt0018931	15	1928	$352000
tt0020960	3455	1930	$3950000
tt0023042	8253	1932	$195845
tt0022001	323	1931	$438000
tt0020997	53	1930	$467000
tt0021016	380	1930	$1100000
tt0022026	249	1931	$810568
tt0021025	365	1930	$2000000
tt0023110	193	1932	$541075
tt0019074	1205	1928	$293000
tt0019062	19	1928	$221000
tt0022059	369	1931	$338000
tt0021106	379	1930	$980000
tt0019096	544	1928	$75000
tt0023196	2140	1931	$558000
tt0020160	5	1929	$30000
tt0023187	70	1932	$50000
tt0021153	764	1930	$726465
tt0019182	85	1928	$750000
tt0023249	2186	1932	$190000
tt0023241	886	1932	$675000
tt0019237	1049	1928	$173000
tt0020223	370	1928	$1005000
tt0020257	5	1929	$431000
tt0021276	89	1930	$800000
tt0020298	2479	1929	$800000
tt0023382	2417	1932	$408000
tt0020320	108	1929	$472000
tt0023385	1612	1932	$401000
tt0021310	361	1930	$496000
tt0022436	918	1931	$584000
tt0022453	650	1931	$572638
tt0022458	2817	1931	$150000
tt0023502	11	1932	$60000
tt0023523	376	1932	$408000
tt0019434	162	1928	$150000
tt0023545	238	1932	$270000
tt0023551	4983	1932	$652675
tt0021633	836	1931	$502000
tt0018697	20	1928	$175000
tt0020691	2188	1930	$2000000
tt0018666	27	1928	$762000
tt0022660	654	1932	$230000
tt0019699	158	1929	$400000
tt0021695	42	1931	$243093
tt0019729	3823	1929	$379000
tt0018773	14182	1928	$900000
tt0019776	39	1929	$661315
tt0020815	1041	1930	$611722
tt0019813	44	1929	$354000
tt0018836	252	1928	$267000
tt0020827	1641	1930	$340691
tt0021844	18	1931	$15000
tt0019777	4881	1929	$500000
tt0018892	13	1928	$200000
tt0021940	48	1931	$60000
tt0020999	26	1930	$160000
tt0019077	66	1928	$80000
tt0020112	1210	1929	$650000
tt0023055	90	1932	$225000
tt0020059	14	1929	$40000
tt0020062	608	1929	$257000
tt0019080	27	1928	$295000
tt0022078	52	1931	$45000
tt0023144	25	1932	$60000
tt0021083	38	1930	$40000
tt0023245	13517	1932	$196000
tt0019195	775	1928	$337000
tt0023419	40	1932	$38000
tt0020392	70	1929	$50000
tt0023194	2002	1932	$327627
tt0023198	270	1932	$165000
tt0019152	211	1928	$400000
tt0023238	6209	1932	$218869
tt0020198	369	1929	$1130000
tt0158043	5	1928	$800
tt0022233	12	1931	$20000
tt0019257	74	1928	$1000000
tt0020323	6	1929	$800000
tt0019332	20	1928	$2500
tt0020403	210	1929	$850000
tt0021511	67	1930	$1200000
tt0019532	206	1928	$325000
tt0019558	946	1928	$1000000
tt0020410	316	1929	$336000
tt0020479	348	1929	$504000
tt0019489	213	1928	$2000000
tt0020514	993	1929	$725000
tt0020556	338	1929	$425000
tt0022478	264	1931	$354162
tt0020498	12	1929	$352000
tt0022495	622	1931	$1312636
tt0020493	5	1929	$600000
tt0023590	2000	1932	$444000
tt0023622	8392	1932	$519706
tt0020538	313	1929	$229000
tt0019563	1027	1928	$259000
tt0019571	107	1928	$259000
tt0023716	199	1932	$223000
tt0022550	1676	1931	$251289
tt0021533	535	1930	$20000
tt0020572	452	1929	$979828
tt0023686	1252	1932	$411676
tt0020581	268	1929	$295000
tt0023694	5878	1932	$50000
tt0022562	43	1931	$60000
tt0020589	355	1929	$322000
tt0026393	2274	1935	$450000
tt0028757	1140	1937	$1035000
tt0028850	323	1937	$190000
tt0029606	4776	1937	$1173639
tt0028554	53	1937	$90000
tt0024034	7030	1933	$439000
tt0127428	35	1935	$11000
tt0023759	395	1933	$303000
tt0026071	3376	1935	$1152000
tt0023761	182	1933	$272297
tt0027300	1024	1936	$1050500
tt0027302	202	1936	$1100000
tt0023775	3547	1933	$187000
tt0026097	939	1935	$778000
tt0026104	547	1935	$950000
tt0024873	402	1934	$800000
tt0027367	1603	1937	$235000
tt0023818	219	1933	$238591
tt0024906	744	1934	$252238
tt0023846	64	1933	$239308
tt0028683	4965	1936	$1486000
tt0026174	8863	1935	$1200000
tt0023876	2509	1933	$1180280
tt0023825	1372	1933	$344000
tt0028666	25	1937	$6000
tt0026157	63	1935	$12000
tt0028691	6045	1937	$1645000
tt0023872	191	1933	$245000
tt0023878	243	1933	$356000
tt0024968	1315	1934	$100000
tt0028712	8	1937	$6000
tt0024978	90	1934	$500000
tt0023899	266	1933	$245000
tt0027474	409	1936	$300000
tt0026198	1057	1935	$110000
tt0023891	786	1933	$284000
tt0028737	774	1937	$513000
tt0028739	896	1937	$2732000
tt0023906	28	1933	$239000
tt0023926	1234	1933	$923055
tt0026262	503	1935	$748900
tt0028773	3844	1937	$300000
tt0027515	1160	1936	$1200000
tt0026275	231	1935	$350000
tt0028755	79	1933	$10000
tt0028768	34	1937	$24900
tt0027502	71	1936	$119343
tt0023948	5434	1933	$435000
tt0025068	171	1934	$167000
tt0023986	689	1933	$188000
tt0023992	331	1933	$243000
tt0023990	209	1933	$950000
tt0023993	645	1933	$93000
tt0024008	1010	1933	$286000
tt0024028	2761	1933	$703000
tt0027623	1393	1936	$360000
tt0024025	2267	1933	$462000
tt0027630	2701	1936	$747000
tt0024062	144	1933	$107000
tt0024078	138	1933	$164000
tt0028957	67	1937	$8000
tt0024090	388	1933	$189000
tt0024067	1267	1933	$914000
tt0024069	4696	1933	$433000
tt0028971	66	1937	$35000
tt0024103	42	1933	$2000000
tt0024115	1560	1933	$290000
tt0024124	371	1933	$9600
tt0024130	803	1933	$260000
tt0029034	97	1937	$70000
tt0029000	129	1937	$1900000
tt0026493	151	1935	$85000
tt0029036	192	1937	$500000
tt0024166	2012	1933	$225000
tt0029047	1332	1937	$1800000
tt0026525	222	1935	$493000
tt0025316	52873	1934	$325000
tt0024216	59275	1933	$670000
tt0026725	2359	1935	$1000000
tt0026609	63	1935	$600000
tt0024264	4279	1933	$424000
tt0027902	610	1936	$850000
tt0029162	8473	1937	$4000000
tt0027914	558	1936	$578000
tt0029163	21	1937	$6000
tt0026663	2692	1935	$257502
tt0026685	2749	1935	$305177
tt0025465	1434	1934	$5000
tt0026721	73	1935	$202798
tt0027977	110404	1936	$1500000
tt0026740	381	1935	$35000
tt0026752	14169	1935	$1950000
tt0028010	14009	1936	$656000
tt0121587	197	1933	$8900
tt0026787	426	1935	$765000
tt0029322	4094	1937	$1831927
tt0025544	51	1934	$80000
tt0026758	288	1935	$215375
tt0029347	617	1937	$762000
tt0025610	811	1934	$125000
tt0029377	263	1937	$1547000
tt0029343	81	1937	$214000
tt0028062	115	1936	$511383
tt0029354	16	1937	$6000
tt0024426	517	1933	$206000
tt0024433	1043	1933	$623000
tt0029395	483	1937	$299000
tt0024471	262	1933	$260000
tt0024481	4830	1933	$1114000
tt0028158	160	1936	$600000
tt0181784	7	1934	$2500
tt0028163	143	1936	$75000
tt0024500	617	1933	$15000
tt0026942	1855	1935	$610000
tt0024507	399	1933	$1000000
tt0025700	14	1934	$2500
tt0025720	336	1934	$500000
tt0029499	302	1937	$2000000
tt0028216	3430	1936	$1300000
tt0024539	355	1933	$531641
tt0029508	133	1937	$107217
tt0029511	1110	1937	$365000
tt0029516	873	1937	$1144000
tt0029546	4315	1937	$991000
tt0024558	11	1933	$15000
tt0024548	3678	1933	$200000
tt0024549	222	1933	$111000
tt0029583	107826	1937	$2000000
tt0029588	489	1937	$900000
tt0028329	60	1936	$2000000
tt0029626	408	1937	$739621
tt0028333	7879	1936	$886000
tt0029604	5098	1937	$952000
tt0027040	622	1935	$280000
tt0028330	773	1936	$614000
tt0027067	2356	1935	$1000000
tt0028345	2340	1936	$1058000
tt0027082	7	1935	$15000
tt0024816	224	1934	$549370
tt0131982	17	1934	$2500
tt0023838	289	1933	$421496
tt0025862	3495	1934	$1279142
tt0023778	287	1933	$444399
tt0024894	5321	1934	$95745
tt0027377	86	1936	$100000
tt0026138	28007	1935	$397000
tt0024961	751	1934	$617000
tt0023985	591	1933	$250000
tt0028865	12	1937	$6000
tt0025164	4593	1934	$520000
tt0028944	3193	1937	$2800000
tt0027690	679	1936	$1119000
tt0027438	3033	1936	$1200000
tt0026267	686	1935	$10000
tt0026276	1720	1935	$800000
tt0023970	34	1933	$60000
tt0027657	869	1936	$2200000
tt0025173	634	1934	$511000
tt0029030	1535	1937	$2000000
tt0026529	3832	1935	$243000
tt0027830	92	1936	$300000
tt0024211	250	1933	$169000
tt0026605	660	1935	$1000000
tt0029120	706	1937	$741000
tt0024257	330	1933	$202000
tt0024262	582	1933	$197000
tt0025409	455	1934	$650000
tt0025423	1900	1934	$254000
tt0026673	6	1935	$12000
tt0024314	871	1933	$229000
tt0024339	286	1933	$154000
tt0026720	110	1935	$80000
tt0026456	15	1935	$5000
tt0029003	26	1937	$500000
tt0027969	1051	1936	$1032000
tt0026836	8	1935	$12000
tt0025617	813	1934	$947000
tt0026867	314	1935	$70000
tt0026912	2752	1935	$115000
tt0024593	2271	1933	$250000
tt0025826	239	1934	$80000
tt0024373	105	1933	$240000
tt0029367	131	1937	$109164
tt0028096	8460	1936	$500000
tt0025746	3767	1934	$900000
tt0024785	562	1933	$199000
tt0028373	729	1936	$326000
tt0025878	18476	1934	$226408
tt0029675	642	1937	$1072000
tt0028478	1283	1936	$217000
tt0024753	13	1933	$393701
tt0026008	215	1934	$727400
tt0024675	670	1933	$659710
tt0029685	375	1937	$1400000
tt0027139	88	1935	$12500
tt0027125	11758	1935	$609000
tt0029682	4502	1937	$500000
tt0028444	357	1936	$99000
tt0025948	754	1934	$1017400
tt0029752	214	1937	$1500000
tt0028442	249	1936	$1500000
tt0027200	259	1935	$35000
tt0025978	5	1934	$125000
tt0026007	426	1934	$675000
tt0029808	3366	1937	$575000
tt0024800	282	1933	$436649
tt0029818	193	1937	$110753
tt0033871	228	1941	$250000
tt0030410	263	1938	$84000
tt0033314	511	1941	$488000
tt0033317	612	1941	$145588
tt0029852	1224	1938	$2000000
tt0034449	2320	1941	$750000
tt0032221	684	1940	$2000000
tt0031066	1481	1939	$748000
tt0032194	2813	1940	$1370000
tt0029882	14	1938	$52175
tt0034485	851	1941	$940068
tt0033396	230	1941	$857283
tt0032258	1047	1940	$125750
tt0034538	106	1942	$25000
tt0032273	1966	1940	$1614000
tt0032281	613	1940	$2700000
tt0033436	2915	1941	$180000
tt0031147	1051	1939	$120000
tt0029947	40249	1938	$1073000
tt0029971	2151	1938	$1253000
tt0034583	330575	1942	$950000
tt0034587	10942	1942	$134000
tt0031173	885	1939	$1500000
tt0030013	36	1938	$65000
tt0029989	497	1938	$24000
tt0033467	253354	1941	$686033
tt0030015	15	1939	$75000
tt0032383	1486	1940	$1000000
tt0032387	47	1939	$15000
tt0030059	286	1938	$156991
tt0031230	229	1939	$163530
tt0031207	129	1939	$126118
tt0033539	13	1941	$82104
tt0032420	204	1940	$166312
tt0033563	67471	1941	$950000
tt0031314	1011	1939	$225000
tt0030145	288	1938	$1300000
tt0032455	62762	1940	$2280000
tt0031318	22	1939	$15000
tt0034746	1951	1942	$802000
tt0031381	180724	1939	$3977000
tt0031398	7891	1939	$1910000
tt0030225	71	1938	$400000
tt0031397	2420	1939	$700000
tt0032581	9	1940	$50000
tt0033717	10017	1941	$455000
tt0031427	55	1939	$100000
tt0033723	2161	1941	$190000
tt0033728	295	1941	$93000
tt0033729	13815	1941	$1250000
tt0034862	7614	1942	$3200000
tt0031433	260	1939	$2000000
tt0033726	599	1941	$899000
tt0031464	46	1939	$16000
tt0031466	381	1940	$700000
tt0032636	787	1939	$500000
tt0033766	785	1941	$1166000
tt0034919	485	1942	$666000
tt0033754	2199	1941	$380000
tt0031491	1671	1939	$800000
tt0034902	752	1942	$322000
tt0031507	2663	1939	$1600000
tt0030287	7591	1938	$1250000
tt0030321	189	1938	$750000
tt0033803	478	1941	$863460
tt0032707	38	1940	$15000
tt0032718	310	1940	$665300
tt0033832	444	1941	$401000
tt0030418	1938	1938	$2926000
tt0031620	90	1939	$1000000
tt0031668	130	1939	$8000
tt0031679	65213	1939	$1500000
tt0033925	5	1941	$15000
tt0035093	9800	1942	$1344000
tt0032832	146	1940	$147381
tt0031725	12497	1939	$1365000
tt0032851	2281	1940	$2677762
tt0033942	157	1941	$1200000
tt0035173	1665	1942	$400000
tt0035170	218	1942	$1097907
tt0032910	68729	1940	$2600000
tt0030631	102	1938	$820000
tt0035181	110	1942	$175000
tt0032902	68	1940	$15000
tt0035217	11	1942	$19000
tt0030637	5267	1938	$350000
tt0030651	79	1938	$810000
tt0035238	4863	1942	$1210000
tt0034102	43	1941	$1000000
tt0035244	1896	1942	$4000000
tt0032976	73519	1940	$1288000
tt0034167	11218	1941	$1400000
tt0033038	760	1940	$760000
tt0030757	39	1938	$15000
tt0034208	268	1941	$401000
tt0031971	26721	1939	$222000
tt0033105	1327	1940	$1252000
tt0033107	2166	1940	$171200
tt0030811	496	1938	$2000000
tt0034240	15581	1941	$689665
tt0034248	20339	1941	$1103000
tt0035415	1073	1942	$1000000
tt0035372	166	1942	$156000
tt0031973	871	1939	$2000000
tt0033110	815	1940	$838661
tt0033117	701	1940	$1103000
tt0034251	872	1941	$601900
tt0029842	669	1938	$2000000
tt0029843	35674	1938	$1900000
tt0033397	738	1941	$176000
tt0030018	693	1938	$1500000
tt0033531	16	1941	$84528
tt0032012	124	1939	$70000
tt0032015	163	1939	$253000
tt0033375	58	1941	$45000
tt0033379	65	1942	$165000
tt0033406	222	1941	$5000
tt0030194	274	1938	$1800000
tt0033675	51	1939	$130000
tt0034991	15	1942	$12000
tt0030133	69	1938	$92569
tt0032553	106943	1940	$2000000
tt0031392	303	1939	$84000
tt0032610	500	1940	$178000
tt0031455	7082	1939	$1800000
tt0035015	14962	1942	$850000
tt0035019	3773	1942	$928000
tt0035078	442	1942	$401000
tt0031835	1063	1939	$2600000
tt0033028	6320	1940	$1700000
tt0034175	1829	1941	$1000000
tt0033870	95771	1941	$375000
tt0032762	7016	1940	$1000000
tt0030845	1171	1938	$100000
tt0033253	3182	1940	$2000000
tt0032138	239878	1939	$2777000
tt0034277	3899	1941	$2200000
tt0033159	462	1940	$100000
tt0032034	82	1939	$1000000
tt0031981	605	1939	$1500000
tt0031983	1472	1939	$1196000
tt0034398	13941	1941	$180000
tt0032143	8824	1939	$1688000
tt0033149	4814	1940	$400000
tt0032080	1419	1939	$1000000
tt0034328	977	1941	$316000
tt0030972	27	1938	$15000
tt0030944	1913	1938	$703000
tt0030993	15652	1938	$1644736
tt0033283	675	1940	$353000
tt0032155	4515	1939	$1500000
tt0030981	195	1938	$220000
tt0035959	1384	1943	$2627000
tt0038235	2477	1945	$800000
tt0037494	482	1945	$3500000
tt0035958	893	1943	$866898
tt0036695	3130	1944	$650000
tt0036596	262	1944	$3000000
tt0036628	932	1944	$2361000
tt0035669	202	1943	$250000
tt0036613	49879	1944	$1120175
tt0035675	566	1943	$1125502
tt0040169	70	1947	$414000
tt0036705	939	1944	$75000
tt0038370	870	1946	$3000000
tt0036667	353	1944	$85000
tt0039226	1539	1947	$1167500
tt0036689	67	1944	$99762
tt0039243	1093	1947	$4500000
tt0039191	91	1947	$450000
tt0035703	1690	1943	$662141
tt0036697	374	1944	$222906
tt0036706	1052	1944	$75000
tt0039286	4623	1947	$250000
tt0038449	674	1946	$75000
tt0036709	960	1944	$75000
tt0035741	420	1943	$85000
tt0037605	44	1945	$188602
tt0037609	330	1945	$85000
tt0035749	287	1943	$1620000
tt0038452	679	1946	$75000
tt0037638	8504	1945	$30000
tt0037640	182	1945	$2500000
tt0037644	1149	1945	$193000
tt0036777	758	1944	$3000000
tt0035829	821	1943	$1239222
tt0036748	692	1944	$958000
tt0036775	80872	1944	$927262
tt0038492	2240	1946	$1900000
tt0038499	5783	1946	$8000000
tt0036833	279	1944	$85000
tt0035896	5340	1943	$3000000
tt0039391	705	1947	$6000000
tt0035884	3041	1943	$855000
tt0037702	681	1945	$600000
tt0039416	9221	1947	$2000000
tt0035939	907	1943	$85000
tt0035942	943	1943	$1140850
tt0036900	44	1944	$170099
tt0036005	358	1943	$300000
tt0039428	716	1947	$1000000
tt0039431	1815	1947	$1662718
tt0037771	926	1945	$717000
tt0034856	525	1943	$205000
tt0036940	1245	1944	$3250000
tt0039502	1454	1947	$1700000
tt0038650	226649	1946	$3180000
tt0038622	2560	1946	$2164000
tt0036953	1478	1944	$660000
tt0036969	5260	1943	$1705000
tt0039511	113	1947	$149967
tt0036055	589	1943	$310600
tt0036984	633	1944	$3000000
tt0037017	17724	1944	$1590000
tt0038704	378	1946	$1000000
tt0037059	13424	1944	$1707561
tt0037913	13795	1945	$1453000
tt0036166	602	1943	$1516000
tt0039631	9950	1947	$2000000
tt0039634	399	1947	$2727000
tt0036175	269	1943	$85000
tt0037101	7479	1944	$400000
tt0040603	74	1945	$65000
tt0038787	62671	1946	$2000000
tt0037932	972	1945	$175000
tt0036261	3777	1943	$1500000
tt0039725	2608	1947	$2592000
tt0037175	403	1944	$1615000
tt0037999	51	1945	$23300
tt0036306	212	1943	$40000
tt0039750	581	1947	$2000000
tt0038046	139	1945	$1200000
tt0038053	787	1945	$1750000
tt0037280	3073	1944	$2400000
tt0039800	946	1947	$135000
tt0040766	2699	1947	$615065
tt0038929	496	1946	$75000
tt0038937	1362	1946	$375000
tt0039826	1252	1947	$2459000
tt0036406	168	1943	$1185000
tt0039849	69	1947	$146723
tt0038101	39	1945	$36000
tt0038109	28728	1945	$1696377
tt0036868	33663	1946	$2100000
tt0040194	8	1947	$150000
tt0037604	1961	1945	$1324000
tt0036733	3587	1944	$150000
tt0039193	313	1947	$168995
tt0038435	204	1946	$137912
tt0038589	2171	1946	$2524315
tt0036950	174	1944	$600000
tt0038661	1117	1946	$2800000
tt0036983	1406	1944	$3000000
tt0040525	15886	1947	$2000000
tt0037651	457	1945	$2510000
tt0039477	957	1947	$2300000
tt0037826	805	1945	$75000
tt0037884	21592	1945	$1250000
tt0039694	6657	1947	$4258000
tt0037988	8002	1945	$3500000
tt0038056	884	1945	$75000
tt0038080	754	1945	$75000
tt0039819	262	1947	$2595000
tt0036377	3916	1943	$2000000
tt0037365	3106	1945	$1000000
tt0037378	79	1944	$182292
tt0039037	2060	1946	$830000
tt0039912	653	1946	$75000
tt0038838	25	1946	$138925
tt0037193	1227	1944	$2000000
tt0038873	3294	1946	$1200000
tt0038017	476	1945	$75000
tt0039783	300	1947	$2000000
tt0039825	953	1947	$1712959
tt0037316	550	1944	$2720000
tt0039111	3879	1946	$4000000
tt0039053	213	1946	$400000
tt0038213	1169	1945	$2160000
tt0039998	804	1947	$720000
tt0038162	64	1945	$2000000
tt0039035	1367	1946	$2841000
tt0037438	97	1944	$50000
tt0039927	843	1947	$3209000
tt0039931	1140	1947	$5000000
tt0037420	597	1944	$2000000
tt0039116	1915	1945	$3240816
tt0037458	409	1944	$50000
tt0037465	917	1944	$4000000
tt0039110	930	1946	$1683000
tt0038262	592	1945	$2443322
tt0040064	5474	1948	$1243000
tt0043255	3158	1951	$627000
tt0042179	2136	1950	$735000
tt0043262	1261	1951	$5000000
tt0040076	1929	1948	$3500000
tt0040367	3884	1948	$1500000
tt0043924	13164	1951	$2295304
tt0040820	1457	1948	$2400000
tt0044081	68805	1951	$1800000
tt0044320	1603	1952	$450000
tt0041085	2572	1949	$686000
tt0043338	16041	1951	$1821052
tt0041088	2622	1948	$1290000
tt0040077	119	1948	$149985
tt0044331	1040	1952	$1200000
tt0043278	18571	1951	$2723903
tt0041122	122	1949	$700000
tt0042200	2652	1950	$3768785
tt0040109	889	1948	$5000000
tt0043274	80249	1951	$3000000
tt0041127	410	1949	$1465641
tt0041163	4660	1949	$1631000
tt0044406	1113	1952	$50000
tt0044418	1240	1952	$826000
tt0039195	473	1948	$1500000
tt0040068	9648	1948	$800000
tt0044477	59	1952	$85000
tt0041239	2072	1949	$600000
tt0040242	1435	1948	$3700000
tt0043370	133	1951	$1900000
tt0040221	1883	1949	$1574422
tt0042332	85230	1950	$2900000
tt0042352	1015	1950	$1616455
tt0042367	2410	1950	$400000
tt0040268	113	1948	$150038
tt0042390	55	1950	$150246
tt0042392	10	1950	$90913
tt0043471	55	1951	$155200
tt0040308	5788	1948	$2503654
tt0041352	189	1949	$156120
tt0043531	42	1951	$532111
tt0041373	1414	1949	$1528000
tt0041387	693	1950	$150000
tt0040381	75	1948	$151061
tt0041413	97	1949	$164895
tt0043595	406	1951	$1312000
tt0043546	131	1950	$157439
tt0040369	10929	1948	$2500000
tt0041416	194	1949	$500000
tt0043591	118	1951	$50000
tt0043596	157	1951	$153612
tt0044368	15	1952	$17000
tt0044685	2322	1952	$4000000
tt0043633	666	1951	$2117000
tt0042530	6978	1950	$400000
tt0043623	9	1951	$183744
tt0044706	67636	1952	$750000
tt0044735	133	1952	$515134
tt0041481	376	1949	$375000
tt0040458	3467	1948	$3068000
tt0043673	37	1951	$184686
tt0044762	2060	1952	$683000
tt0044750	756	1952	$127000
tt0044760	5515	1952	$3842000
tt0040491	1704	1948	$4600000
tt0041547	736	1949	$165592
tt0040512	501	1948	$1100000
tt0041555	2032	1949	$900000
tt0043711	48	1950	$40000
tt0043747	229	1951	$183849
tt0044847	216	1952	$250000
tt0041600	233	1949	$250000
tt0044851	1484	1952	$672000
tt0040550	1011	1948	$258000
tt0040558	3699	1948	$75000
tt0043795	118	1951	$1825000
tt0040582	851	1948	$1032000
tt0044926	3423	1952	$1500000
tt0041650	2911	1949	$1800000
tt0040607	854	1948	$849452
tt0043853	31	1951	$55200
tt0041700	153	1949	$153000
tt0041716	10668	1949	$2111250
tt0043899	1826	1951	$1500000
tt0040705	4320	1948	$4041000
tt0042829	248	1950	$1906265
tt0045064	566	1952	$185702
tt0042895	8939	1950	$1214899
tt0043949	8481	1951	$7623000
tt0042873	161	1949	$164632
tt0040724	18587	1948	$3000000
tt0043983	3217	1951	$1590920
tt0041841	6616	1949	$1000000
tt0042897	1483	1950	$94000
tt0040746	83332	1948	$1500000
tt0045109	904	1952	$525000
tt0041838	3859	1949	$3000000
tt0045125	3904	1952	$3500000
tt0041866	10459	1949	$1600000
tt0044030	3215	1951	$2295429
tt0045152	123488	1952	$2540800
tt0040834	2212	1948	$2600000
tt0044079	78801	1951	$1200000
tt0041931	2894	1950	$1000000
tt0045205	2423	1952	$720000
tt0040848	336	1948	$2258325
tt0041944	1928	1949	$1725970
tt0044391	8653	1952	$1558000
tt0044408	575	1952	$2606644
tt0041177	74	1949	$575000
tt0043014	115445	1950	$1752000
tt0044091	893	1951	$275000
tt0040862	1523	1948	$1000000
tt0040869	417	1948	$2484000
tt0041158	1802	1949	$2325420
tt0041165	447	1949	$2260000
tt0044517	3920	1952	$1850000
tt0043445	15	1951	$52471
tt0042376	1306	1950	$1233000
tt0043456	58874	1951	$1200000
tt0040317	908	1948	$4070248
tt0044672	8112	1952	$4000000
tt0042600	155	1950	$152115
tt0041452	8334	1949	$2600000
tt0042611	73	1949	$164757
tt0043778	1439	1951	$50000
tt0044954	4353	1952	$188000
tt0043935	383	1951	$1000000
tt0043961	2794	1951	$1640000
tt0044072	2227	1951	$103000
tt0040652	729	1948	$610000
tt0040694	2850	1948	$3700000
tt0041788	323	1949	$1961000
tt0180165	17	1950	$30000
tt0041923	474	1949	$700000
tt0043027	348	1950	$124000
tt0040897	66586	1948	$1100000
tt0042006	529	1949	$1000000
tt0043100	47	1950	$4000000
tt0042035	649	1949	$900000
tt0043116	156	1950	$2115000
tt0040946	1554	1948	$1200343
tt0044207	4537	1951	$936000
tt0040976	717	1948	$2799970
tt0040982	423	1948	$1673000
tt0045352	267	1952	$176357
tt0050083	350465	1957	$350000
tt0046672	19489	1954	$5000000
tt0047795	3406	1955	$738000
tt0049189	4638	1956	$300000
tt0050379	1646	1957	$4353000
tt0047522	9723	1954	$5019770
tt0129544	39	1953	$17000
tt0045468	2295	1953	$754000
tt0047794	1653	1955	$743000
tt0048937	2285	1956	$4000000
tt0048947	5169	1956	$3520000
tt0046719	2471	1954	$1240000
tt0047840	2062	1955	$1500000
tt0048966	3056	1956	$750000
tt0050147	1748	1957	$70000
tt0047837	69	1955	$80000
tt0048960	15262	1956	$6000000
tt0050155	329	1957	$175000
tt0046414	5399	1953	$1000000
tt0046770	695	1954	$1674000
tt0047889	1806	1955	$2000000
tt0045563	470	1953	$1000000
tt0050204	453	1957	$1400000
tt0046808	2119	1954	$2000000
tt0045594	107	1953	$167669
tt0046828	2960	1954	$750000
tt0047898	4891	1955	$70000
tt0046807	5254	1954	$2352625
tt0049115	109	1956	$155000
tt0049128	1196	1955	$96000
tt0046899	1891	1954	$4500000
tt0046912	84791	1954	$1400000
tt0046931	563	1954	$500000
tt0050337	84	1957	$100000
tt0050343	35	1957	$150000
tt0045743	167	1953	$1250000
tt0051590	16	1957	$100000
tt0045758	3770	1953	$33000
tt0049233	4269	1956	$3000000
tt0045793	29778	1953	$1650000
tt0048078	439	1955	$60000
tt0049223	29995	1956	$1900000
tt0050419	15550	1957	$3000000
tt0048115	63	1956	$100000
tt0045826	6165	1953	$20000
tt0047033	502	1954	$250000
tt0049261	23069	1956	$5400000
tt0051689	21	1957	$150000
tt0048140	10511	1955	$5500000
tt0050490	5437	1957	$3000000
tt0045876	740	1954	$1550000
tt0049314	9048	1956	$2700000
tt0045875	9	1953	$240000
tt0045888	9981	1953	$658000
tt0050530	1624	1957	$82000
tt0049366	29968	1956	$417000
tt0049367	512	1956	$1500000
tt0045919	2077	1953	$967000
tt0045920	5000	1953	$800000
tt0045917	4431	1953	$290000
tt0050549	627	1957	$2250000
tt0048216	1812	1955	$2062256
tt0050556	5219	1957	$400000
tt0050562	1295	1957	$9000000
tt0045945	86	1953	$167758
tt0047150	432	1954	$3000000
tt0048261	12210	1955	$410000
tt0050610	1096	1957	$160000
tt0051133	483	1957	$450000
tt0048257	22	1955	$177050
tt0048260	876	1955	$2692960
tt0048280	61782	1955	$4000000
tt0048283	2376	1955	$2900000
tt0050629	1715	1957	$1750000
tt0046004	1358	1953	$30000
tt0050658	8707	1957	$2100000
tt0050680	412	1957	$600000
tt0049452	2267	1956	$1000000
tt0047210	66	1954	$174718
tt0048356	13072	1955	$343000
tt1183682	8	1953	$15000
tt0050748	38	1957	$90000
tt0049513	11997	1956	$4500000
tt0047244	332	1954	$28000
tt0048432	1180	1955	$2000000
tt0046124	430	1953	$1500000
tt0046126	9600	1953	$1250000
tt0050778	789	1957	$100000
tt0048445	7629	1955	$5000000
tt0047296	83431	1954	$910000
tt0048465	70	1955	$172793
tt0050825	98101	1957	$935000
tt0046183	63162	1953	$4000000
tt0049616	229	1957	$116000
tt0046202	81	1953	$985000
tt0050882	2312	1957	$5000000
tt0047396	261340	1954	$1000000
tt0048545	55066	1955	$1500000
tt0046248	3193	1953	$16000
tt0046250	80755	1953	$1500000
tt0046260	84	1953	$1250000
tt0047437	37764	1954	$2238813
tt0049682	675	1956	$300000
tt0047470	37	1954	$18000
tt0047478	194043	1954	$2000000
tt0049749	83	1956	$79000
tt0046303	25155	1953	$3100000
tt0047490	363	1954	$1300000
tt0050972	2453	1957	$1853463
tt0046320	61	1953	$100000
tt0046359	40055	1953	$1661530
tt0046347	112	1953	$17500
tt0047535	44	1953	$40000
tt0051036	17173	1957	$2600000
tt0047559	619	1954	$85000
tt0048902	25	1957	$46000
tt0045464	2712	1953	$1600000
tt0050143	579	1957	$18000
tt0049013	744	1956	$225000
tt0050210	970	1957	$58000
tt0050218	177	1957	$1400000
tt0046816	18235	1954	$2000000
tt0049061	1686	1956	$1008000
tt0049092	2214	1956	$6000000
tt0050302	359	1957	$65000
tt0048977	8448	1956	$1000000
tt0045537	6508	1953	$2169120
tt0045546	4088	1953	$210000
tt0048991	791	1955	$23000
tt1201992	9	1957	$15000
tt0046789	874	1954	$1171750
tt0050212	123853	1957	$3000000
tt0049035	534	1957	$90000
tt0049096	8409	1955	$4000000
tt0050301	852	1957	$460000
tt0047985	5976	1955	$2388000
tt0046949	2153	1954	$5000000
tt0045752	85	1953	$1860000
tt0050539	9886	1957	$750000
tt0049406	53316	1956	$320000
tt0046969	757	1955	$66000
tt0050483	199	1957	$500000
tt0048254	13510	1955	$75000
tt0049408	17264	1956	$4550000
tt0049516	1977	1956	$200000
tt0050722	1523	1957	$254000
tt0048517	393	1955	$5000000
tt0050624	29	1957	$150000
tt0048312	1593	1955	$1748000
tt0046026	597	1953	$105000
tt0049470	35865	1956	$2500000
tt0048424	54001	1955	$795000
tt0049570	48	1956	$60000
tt0049578	874	1956	$2834000
tt0049615	878	1955	$100000
tt0048513	573	1955	$600000
tt0052156	862	1957	$65000
tt0049730	54613	1956	$3750000
tt0048605	21679	1955	$1800000
tt0050976	92027	1957	$150000
tt0047494	915	1954	$4500000
tt0051003	4909	1957	$6000000
tt0049833	41742	1956	$13282712
tt0047376	1195	1954	$2000000
tt0046247	5347	1953	$5000000
tt0050957	1025	1956	$100000
tt0046399	71	1953	$102000
tt0048750	21441	1955	$1200000
tt0051128	1157	1957	$70000
tt0051150	508	1957	$115000
tt0051207	15892	1956	$1200000
tt0051214	282	1957	$350000
tt0048728	39514	1955	$2500000
tt0046534	22326	1953	$2000000
tt0047577	5997	1955	$800000
tt0046435	4467	1953	$1805000
tt0046443	207	1954	$150000
tt0048764	436	1955	$3500000
tt0047605	32	1954	$169248
tt0049875	2701	1956	$4000000
tt0051174	278	1957	$65000
tt0049934	5977	1956	$6000000
tt0047647	6011	1954	$3000000
tt0051173	495	1957	$150000
tt0048801	5464	1955	$1685000
tt0497057	14	1955	$300000
tt0051201	48391	1957	$3000000
tt0055353	4607	1961	$1500000
tt0055254	88857	1961	$4000000
tt0054415	620	1960	$150000
tt0052530	886	1959	$240000
tt0052655	3484	1959	$50000
tt0051994	9622	1958	$1680000
tt0055572	8700	1961	$160000
tt0051360	231	1958	$313000
tt0053610	89	1961	$70000
tt0051380	3020	1958	$88000
tt0053611	2803	1959	$70000
tt0051383	7376	1958	$2240000
tt0053622	3792	1960	$2500000
tt0052618	131510	1959	$15900000
tt0053645	1910	1960	$2203123
tt0053651	595	1960	$125000
tt0054692	3432	1961	$2000000
tt0056279	1573	1962	$200000
tt0053690	1408	1960	$6000000
tt0055830	11777	1962	$30000
tt0054698	103434	1961	$2500000
tt0051459	29691	1958	$3000000
tt0053716	2047	1960	$3000000
tt0053740	626	1960	$200000
tt0053428	340	1959	$1000000
tt0052719	630	1958	$100000
tt0055890	51	1962	$11000
tt0055892	1378	1962	$185000
tt0053768	698	1960	$450000
tt0055928	100239	1962	$1100000
tt0055946	4114	1962	$15000
tt0054847	8543	1961	$6250000
tt0052771	286	1959	$700000
tt0053804	6069	1960	$4000000
tt0053793	6971	1960	$3000000
tt0054852	47	1961	$4000
tt0051631	573	1958	$60000
tt0054817	501	1961	$100000
tt0054885	1800	1961	$4000000
tt0051630	605	1958	$110000
tt0055998	1452	1962	$4000000
tt0053848	1990	1960	$2000000
tt0051654	336	1958	$54000
tt0051658	12563	1958	$3319355
tt0053850	277	1959	$75000
tt0052864	1405	1959	$3000000
tt0056048	3652	1962	$4000000
tt0056062	4553	1962	$2500000
tt0052880	391	1959	$380000
tt0053901	632	1960	$800000
tt0051732	427	1958	$1390000
tt0053925	7204	1960	$200000
tt0056085	12658	1962	$15000000
tt0051744	13575	1959	$200000
tt0051756	1697	1958	$175000
tt0052918	9442	1959	$2000000
tt0053232	571	1959	$40000
tt0055320	2379	1961	$55000
tt0051797	92	1958	$100000
tt0056127	825	1962	$74600
tt0055031	34213	1961	$3000000
tt0052948	9729	1959	$3440000
tt0055058	837	1961	$500000
tt0055047	3951	1961	$5037000
tt0056172	159218	1962	$15000000
tt0056193	57353	1962	$2000000
tt0056183	897	1962	$553280
tt1196772	11	1959	$20000
tt0056196	3127	1962	$500000
tt0051885	464	1958	$90000
tt0051887	716	1958	$100000
tt0051579	521	1958	$750000
tt0055152	1615	1961	$500000
tt0053072	563	1958	$65000
tt0056255	3309	1962	$2000000
tt0051063	221	1958	$57000
tt0054198	3341	1960	$151000
tt0056264	10381	1962	$19000000
tt0169062	22	1960	$73000
tt0051993	1243	1958	$68000
tt0054127	4414	1960	$3500000
tt0054135	13776	1960	$2800000
tt0055230	1127	1961	$25000
tt0053125	186838	1959	$3101000
tt0053137	8316	1959	$2900000
tt0055256	12914	1961	$3000000
tt0052077	27771	1959	$60000
tt0055304	7815	1961	$200000
tt0055312	3838	1961	$2900000
tt0053182	1058	1959	$7000000
tt0054215	344079	1960	$806947
tt0053219	2704	1959	$225000
tt0055385	21	1961	$3000000
tt0056412	8484	1962	$813000
tt0056460	37	1962	$30000
tt0052187	306	1958	$65000
tt0052188	655	1958	$50000
tt0053285	78552	1959	$6000000
tt0053290	1704	1959	$5000000
tt0053291	146599	1959	$2883848
tt0052225	5433	1958	$6000000
tt0052242	228	1958	$35000
tt0055458	706	1961	$3500000
tt0054326	863	1960	$500000
tt0052228	230	1958	$125000
tt0054331	87643	1960	$12000000
tt0056526	733	1962	$4500000
tt0053318	8805	1959	$3000000
tt0053331	135	1959	$300000
tt0056556	2368	1962	$7000000
tt0052279	972	1958	$70000
tt0052287	933	1958	$80000
tt0054604	77	1961	$7100
tt0053604	89208	1960	$3000000
tt0052587	884	1959	$135000
tt0053634	78	1960	$750000
tt0052619	1093	1959	$2500000
tt0055719	5173	1962	$8500000
tt0051337	7243	1958	$650000
tt0053580	9542	1960	$12000000
tt0053593	1535	1960	$100000
tt0052564	1819	1959	$190000
tt0051398	1143	1958	$3500000
tt0053638	360	1960	$4000000
tt0054673	6161	1961	$34000
tt0053644	2280	1960	$900000
tt0052627	223	1959	$4000000
tt0051418	14226	1958	$240000
tt0052637	240	1959	$80000
tt0052646	4300	1962	$62000
tt0051436	1489	1958	$5000000
tt0054743	8734	1961	$3600000
tt0052738	8748	1959	$3000000
tt0051432	769	1958	$30000
tt0054763	253	1962	$167000
tt0051576	86	1958	$125000
tt0051622	12932	1958	$700000
tt0052846	2459	1959	$138000
tt0054997	53917	1961	$2000000
tt0055019	1609	1962	$90000
tt0051618	88	1958	$100000
tt0054953	32102	1961	$6000000
tt0052876	2165	1959	$1350000
tt0052888	749	1959	$58500
tt0053931	389	1960	$365000
tt0052920	600	1959	$24000
tt0052969	2955	1959	$123000
tt0051849	2540	1958	$700000
tt0054033	11453	1960	$27000
tt0056197	39079	1962	$10000000
tt0054047	56347	1960	$2000000
tt0056217	46876	1962	$3200000
tt0055151	335	1961	$250000
tt0053084	6117	1959	$450000
tt0054111	193	1961	$8000
tt0055074	302	1961	$2000000
tt0056218	57642	1962	$2200000
tt0056241	10656	1962	$500000
tt0053068	6	1959	$100000
tt0055184	11499	1961	$4000000
tt0053131	6068	1959	$3500000
tt0054206	74	1960	$150000
tt0052131	560	1958	$125000
tt0052097	527	1958	$1600000
tt0052148	538	1958	$4500000
tt0054283	72	1960	$86000
tt0055452	1040	1960	$20152
tt0056579	675	1962	$450000
tt0054387	23016	1960	$750000
tt0053363	4453	1959	$250000
tt0056637	69	1962	$350000
tt0052365	8385	1958	$5000000
tt0054462	2414	1959	$50000
tt0054475	416	1960	$30000
tt0052415	4926	1958	$3000000
tt0054351	213	1960	$931724
tt0056580	583	1962	$450000
tt0054428	4710	1960	$5000000
tt0056703	481	1962	$90000
tt0053351	1228	1959	$4000000
tt0056592	175540	1962	$2000000
tt0055534	550	1961	$375000
tt0052311	61406	1958	$829000
tt0056606	1037	1962	$200000
tt0056611	62	1962	$69000
tt0055554	162	1961	$250000
tt0055580	93	1961	$1000
tt0052357	202522	1958	$2479000
tt0054443	9492	1960	$200000
tt0056663	14033	1962	$64000
tt0052376	35	1961	$47000
tt0052379	302	1958	$70000
tt0055614	61919	1961	$6000000
tt0053441	538	1959	$565000
tt0056687	25936	1962	$980000
tt0056692	449	1962	$26000
tt0056281	388	1962	$500000
tt0056675	563	1962	$300000
tt0056693	580	1962	$30000
tt0057071	1959	1963	$4520000
tt0060048	470	1967	$400000
tt0056800	3922	1963	$17000000
tt0061523	3272	1967	$3500000
tt0060438	6256	1966	$2000000
tt0061736	1797	1967	$2500000
tt0059573	4654	1965	$800000
tt0057811	2185	1964	$1300000
tt0060325	250	1967	$250000
tt0058182	27878	1964	$560000
tt0060665	20744	1966	$2000000
tt0062345	319	1967	$65000
tt0061328	1929	1967	$600000
tt0060086	9235	1966	$800000
tt0058898	14394	1965	$220000
tt1712508	6	1966	$10000
tt0058917	320	1965	$400000
tt0060126	359	1966	$40000
tt0060121	3904	1966	$4800000
tt0060153	20088	1966	$1377800
tt0057879	1056	1964	$3900000
tt0057869	13868	1964	$120000
tt0056860	1158	1963	$350000
tt0057877	9948	1964	$3000000
tt0057887	870	1964	$600000
tt0056875	3692	1963	$24500
tt0060176	35742	1966	$1800000
tt0056880	71	1963	$7500
tt0061418	71037	1967	$2500000
tt0056923	42926	1963	$4000000
tt0057940	3220	1964	$4200000
tt0061439	4247	1967	$13000000
tt0061452	20014	1967	$12000000
tt0138355	157	1966	$25000
tt0059012	3689	1965	$800000
tt0056937	18604	1963	$31115000
tt0059044	868	1965	$50000
tt0057952	1435	1964	$9000000
tt0057345	16893	1963	$900000
tt0061513	39	1967	$7000
tt0059065	1224	1965	$873000
tt0062844	782	1967	$4000000
tt0060287	815	1966	$2000000
tt0057997	2430	1964	$1200000
tt0056983	4606	1963	$30000
tt0056993	1026	1963	$350000
tt0216681	11	1967	$11000
tt0059113	49961	1965	$11000000
tt0057012	292051	1964	$1800000
tt0061584	5447	1967	$18000000
tt0057007	5017	1963	$2686585
tt0059124	1308	1965	$300000
tt0061610	801	1967	$2000000
tt0059170	9372	1965	$45000
tt0059578	123290	1965	$750000
tt0059199	791	1965	$60000
tt0060429	1065	1966	$4500000
tt0059181	207	1964	$400
tt0058461	111776	1964	$200000
tt0057072	34	1963	$40000
tt0057076	73732	1963	$2000000
tt0060453	2278	1966	$400000
tt0057111	263	1963	$25000
tt0057112	111	1963	$200000
tt0060472	5229	1966	$9000000
tt0058150	121536	1964	$3000000
tt0061719	359	1967	$55000
tt0061735	24930	1967	$4000000
tt0059252	512	1965	$2500000
tt0059255	982	1965	$2400000
tt0060490	5057	1966	$3500000
tt0060491	1793	1966	$15000000
tt0057133	43	1963	$5000
tt0060522	13529	1966	$6000000
tt0059260	11788	1965	$1500000
tt0061787	2014	1967	$1800000
tt0057163	13766	1963	$2500000
tt0061796	628	1967	$4000000
tt0058213	7443	1964	$2235000
tt0061809	16749	1967	$3500000
tt0061811	42947	1967	$2000000
tt0059314	2062	1965	$4500000
tt0055894	5079	1963	$750000
tt0057187	11031	1963	$5000000
tt0061810	3573	1967	$3775000
tt0056096	121	1963	$750000
tt0055024	662	1965	$20000
tt0057193	25942	1963	$9400000
tt0057197	14868	1963	$1000000
tt0059336	463	1965	$4000000
tt0059045	559	1966	$75000
tt0060794	3163	1966	$50000
tt0058263	988	1964	$300000
tt0058265	4444	1964	$3500000
tt0057227	1246	1964	$800000
tt0057261	12064	1963	$250000
tt0058301	693	1964	$60000
tt0057251	5830	1963	$240000
tt0060636	1204	1966	$800000
tt0060647	2250	1966	$50000
tt0059418	4687	1965	$3800000
tt0058329	29743	1964	$3000000
tt0060666	29283	1966	$19000
tt0058331	88140	1964	$6000000
tt0057298	7745	1963	$2000000
tt0060708	1624	1966	$3000000
tt0058372	82	1964	$50000
tt0059474	936	1965	$38000
tt0059477	897	1965	$60000
tt0058385	57901	1964	$17000000
tt0057859	1831	1963	$40000
tt0059486	124	1965	$90000
tt0062016	190	1965	$500
tt0062036	489	1967	$18000
tt0060753	5778	1966	$30000
tt0058414	804	1964	$160000
tt0059557	4179	1966	$3525000
tt0058440	626	1964	$200000
tt0059563	1101	1966	$2000000
tt0058453	4778	1964	$4000000
tt0059592	15557	1965	$300000
tt0062138	11954	1967	$3000000
tt0441891	37	1965	$10000
tt0060818	943	1966	$4000000
tt0057428	233	1963	$300000
tt0062185	3777	1967	$4500000
tt0059646	29752	1965	$300000
tt0059653	1593	1966	$70000
tt0059641	528	1965	$2425000
tt0060899	287	1966	$650000
tt0062203	239	1967	$250000
tt0058530	3939	1964	$1200000
tt0058548	8127	1964	$200000
tt0058576	8093	1964	$2200000
tt0057480	299	1963	$11000
tt0062259	526	1967	$65000
tt0062288	453	1967	$35000
tt0058606	3557	1967	$65000
tt0060164	2749	1966	$18000000
tt0056869	110306	1963	$2500000
tt0058886	4086	1965	$10000000
tt0061420	1391	1967	$360000
tt0056905	1962	1963	$140000
tt0057917	1351	1964	$3000000
tt0162928	236	1965	$11000
tt0062895	67	1965	$40000
tt0061655	20467	1967	$2000000
tt0056961	1195	1963	$100000
tt0060260	37	1966	$250000
tt0057985	393	1964	$120000
tt0216679	17	1967	$11000
tt0058009	12	1964	$22000
tt0058085	5428	1964	$19000000
tt0060424	8114	1966	$3705000
tt0060457	587	1966	$200000
tt0061722	183131	1967	$3000000
tt0057115	136673	1963	$4000000
tt0059243	10853	1965	$12000000
tt0059245	5645	1965	$20000000
tt0061733	580	1967	$40000
tt0061780	1292	1967	$6000000
tt0059290	424	1965	$140000
tt0059221	3488	1966	$700000
tt0060196	416164	1966	$1200000
tt0057129	23223	1963	$1400000
tt0059263	4401	1965	$5600000
tt0058208	2040	1964	$120000
tt0057181	3713	1964	$38000
tt0059362	1854	1965	$364000
tt0229528	62	1965	$750000
tt0057254	3009	1963	$3000000
tt0054177	3299	1963	$180000
tt1334018	8	1965	$10000
tt0060741	437	1966	$178000
tt0063462	35508	1967	$941000
tt0235549	16	1967	$9500
tt0061030	18	1965	$300000
tt0060736	3142	1965	$900000
tt0059496	3292	1965	$1300000
tt0058404	7651	1964	$3000000
tt0059575	5263	1964	$500000
tt0057449	6747	1963	$200000
tt0059674	1843	1965	$5300000
tt0062262	2311	1966	$75000
tt0056499	832	1963	$56000
tt0059742	123689	1965	$8200000
tt0060934	9238	1966	$12000000
tt0058561	573	1964	$600000
tt0062301	2178	1967	$1000000
tt0061407	4732	1967	$4000000
tt0059825	8658	1964	$6700000
tt0062395	2893	1967	$450000
tt0061122	3157	1966	$2000000
tt0057634	2153	1963	$4000000
tt0059896	1856	1965	$3500000
tt0061189	1575	1966	$360000
tt0062362	4006	1967	$6000000
tt0058659	754	1964	$250000
tt0228741	6	1965	$80000
tt0057078	1846	1963	$66500
tt0059920	253	1965	$33000
tt0057706	190	1963	$150000
tt0056576	1747	1963	$500000
tt0061089	3117	1966	$4000000
tt0059797	5064	1965	$5600000
tt0056585	818	1965	$1500000
tt0061107	16382	1966	$6000000
tt0059800	70304	1965	$9000000
tt0062376	10182	1967	$640000
tt0057590	7278	1963	$1000000
tt0058701	1466	1964	$120000
tt0058694	2968	1964	$65000
tt0062407	7539	1967	$4000000
tt0062434	75	1967	$8500
tt0057434	168	1963	$42000
tt0058725	4306	1964	$1000000
tt0062467	18001	1967	$4000000
tt0062430	4631	1967	$5000000
tt0059878	1437	1965	$750000
tt0059956	2167	1965	$2200000
tt0063794	4240	1966	$100000000
tt0062480	8276	1967	$250000
tt0061176	1184	1966	$7000000
tt0058743	2572	1964	$20000000
tt0061184	46954	1966	$7500000
tt0063803	4872	1967	$75000
tt0062493	637	1967	$75000
tt0057693	3507	1963	$250000
tt0062512	63614	1967	$9500000
tt0061209	1001	1966	$800000
tt0057831	13527	1964	$783000
tt0068156	5807	1972	$4000000
tt0066732	1486	1971	$679000
tt0065501	103	1970	$350000
tt0067168	786	1971	$2000000
tt0063970	1640	1969	$3920000
tt0062622	343088	1968	$10500000
tt0066921	450854	1971	$2200000
tt0070795	419	1972	$60000
tt0068182	33126	1972	$370000
tt0065377	11561	1970	$10000000
tt0068190	1109	1972	$2500000
tt0133357	17	1968	$3700
tt1388371	355	1972	$60000
tt0066765	20495	1971	$100000
tt0362411	36	1972	$250000
tt0068920	454	1972	$1600000
tt0923592	16	1971	$100000
tt0068231	300	1972	$50000
tt0068240	6270	1972	$2750000
tt0065427	8	1970	$800000
tt0066808	24318	1971	$2000000
tt0064072	14160	1969	$17000000
tt0065456	281	1971	$125000
tt0062711	21299	1968	$9000000
tt0066817	22492	1971	$20000000
tt0065462	28258	1970	$3000000
tt0065466	6880	1970	$900000
tt0066832	4048	1971	$800000
tt0068284	3304	1972	$500000
tt0065480	306	1970	$18000
tt0062751	846	1968	$10000000
tt0069824	2893	1972	$3000000
tt0062765	40590	1968	$5500000
tt0066846	319	1971	$500
tt0062745	173	1969	$3000
tt0064100	3367	1969	$2000000
tt0068309	5373	1972	$600000
tt0064115	125590	1969	$6000000
tt0062776	1842	1968	$3000000
tt0064158	611	1969	$2800000
tt0068327	32367	1972	$6000000
tt0064117	5646	1969	$3000000
tt0065528	15845	1970	$18000000
tt2103266	6	1970	$2000000
tt0064155	1020	1969	$1500000
tt0064160	806	1970	$90000
tt0062803	24836	1968	$10000000
tt0068408	20392	1972	$1700000
tt0065579	1005	1970	$1200000
tt0066952	1367	1970	$64000
tt0069467	16930	1972	$400000
tt0065591	914	1970	$20000
tt0064193	389	1969	$1000000
tt0065597	1028	1970	$500000
tt0062861	3829	1968	$400000
tt0065611	1346	1970	$25000000
tt0068448	511	1972	$275000
tt0068473	69456	1972	$2000000
tt0066969	234	1972	$70000000
tt0066986	158	1971	$400000
tt0066995	63136	1971	$7200000
tt0066999	102602	1971	$4000000
tt0064248	11	1969	$150000
tt0068509	818	1971	$800000
tt0067029	95	1971	$142000
tt0404011	121	1969	$100000
tt0064253	2418	1969	$1600000
tt0064276	66201	1969	$400000
tt0067866	14919	1970	$1000000
tt0067065	19931	1971	$2500000
tt0065436	3719	1970	$200000
tt0210031	18	1970	$25000
tt0068555	27546	1972	$2000000
tt0062952	5899	1968	$275000
tt0061643	3291	1968	$100000
tt0064305	16	1969	$500000
tt0067093	26790	1971	$9000000
tt1180337	26	1972	$15000
tt0062973	360	1968	$82000
tt0062974	2247	1968	$3500000
tt0068767	15937	1972	$100000
tt0065724	22359	1970	$1600000
tt0062979	1726	1968	$4000
tt0068611	26759	1972	$2000000
tt0068612	7105	1972	$850000
tt0062994	11116	1968	$14100000
tt0064357	242	1969	$8000000
tt0068658	580	1972	$50000
tt0063036	2087	1968	$39000
tt0067169	188	1970	$11000
tt0388097	215	1969	$30000
tt0064382	2091	1969	$9000000
tt0061747	20827	1968	$1800000
tt0263329	42	1971	$5000
tt0064418	8742	1969	$25000000
tt0067185	49508	1971	$1200000
tt0063049	4198	1968	$750000
tt0065826	164	1970	$150000
tt0069239	1301	1972	$90000
tt0065867	2943	1970	$1000000
tt0068716	793	1972	$400000
tt0065856	1693	1970	$750000
tt0065874	1033	1970	$4000000
tt0068732	2483	1972	$807000
tt0068746	505	1972	$40000
tt0065916	1681	1970	$106000
tt0067309	13517	1971	$2500000
tt0070849	31412	1972	$1250000
tt0067334	5406	1971	$7573797
tt0065988	23971	1970	$15000000
tt0063272	234	1968	$35000
tt0066026	49838	1970	$3500000
tt0066011	20490	1970	$2200000
tt0064615	5202	1969	$7000000
tt0063255	379	1968	$125000
tt0064639	3138	1969	$8000000
tt0064645	865	1968	$5000000
tt0068909	2603	1972	$12000000
tt0064990	3735	1969	$1600000
tt0064652	2201	1969	$800000
tt0064665	67145	1969	$3600000
tt0067433	2366	1971	$900000
tt0066093	1329	1970	$5000000
tt0067454	1101	1970	$5000
tt0067457	662	1971	$700000
tt0064683	766	1969	$2100
tt0066126	282	1970	$350000
tt0066115	2111	1970	$5000000
tt0067491	767	1971	$900000
tt0063350	77178	1968	$114000
tt0066154	702	1970	$1500000
tt0251300	115	1968	$12000
tt0069001	131	1972	$75000
tt0069005	2783	1972	$900000
tt0137982	73	1970	$10000
tt0064743	260	1969	$1000000
tt0067515	489	1971	$250000
tt0063385	21405	1968	$10000000
tt1741666	5	1968	$20000
tt0064757	49090	1969	$7000000
tt0066181	2485	1970	$10000000
tt0064116	179442	1968	$5000000
tt0064782	8341	1969	$20000000
tt0066206	68438	1970	$12000000
tt0365621	17	1972	$300000
tt0069089	14641	1972	$10000
tt0067580	691	1971	$27000
tt0067588	16736	1971	$725000
tt0069103	1027	1972	$2700000
tt0063456	1958	1968	$1800000
tt0063442	123413	1968	$5800000
tt0063469	1609	1968	$200000
tt0064855	1675	1969	$200000
tt0063483	1796	1968	$700000
tt0066301	6119	1970	$4000000
tt0063522	122841	1968	$2300000
tt0064911	158	1969	$96000
tt0066319	5494	1970	$15000000
tt0235751	171	1968	$12500
tt0064940	10372	1969	$3000000
tt0069226	278	1972	$300000
tt0063571	1123	1968	$3200000
tt0063592	1790	1968	$1455000
tt0067741	11037	1971	$1125000
tt0063595	539	1968	$50000
tt0067756	18112	1972	$1100000
tt0069278	1100	1972	$2700000
tt0069280	8665	1972	$3200000
tt0070694	1691	1972	$295000
tt0064988	272	1969	$3000000
tt0066384	244	1970	$4500000
tt0063634	1207	1968	$1500000
tt0065036	928	1969	$3500
tt0067800	41063	1971	$3251794
tt0069308	354	1972	$125000
tt0063642	1343	1968	$14000000
tt0062695	7342	1968	$350000
tt0067803	4487	1971	$1000000
tt0067810	3011	1971	$500000
tt0066434	35233	1971	$777000
tt0069331	134	1972	$275000
tt0065054	2953	1969	$20000000
tt0065424	134	1972	$110000
tt0066430	157	1970	$30000000
tt0065063	20233	1969	$1500000
tt0066769	22922	1971	$6500000
tt0062671	1404	1968	$1450000
tt0063671	5465	1968	$130000
tt0065086	696	1969	$500000
tt0065374	455	1970	$17000000
tt0065421	47561	1970	$4000000
tt0065446	5609	1970	$3716946
tt0067824	16076	1971	$100000
tt0066830	1300	1971	$125000
tt0065143	10525	1970	$500000
tt0065483	216	1970	$20000
tt0065488	2421	1970	$5500000
tt0061955	5648	1968	$747000
tt0068414	803	1971	$47000
tt0068226	1001	1972	$2500000
tt0064091	1937	1969	$71015000
tt0062730	109	1971	$11000
tt0066858	1976	1971	$750000
tt0065761	5702	1971	$1000000
tt0062790	2007	1968	$8000000
tt0065571	14168	1970	$750000
tt0068421	8946	1972	$6000000
tt0068425	197	1972	$50000
tt0069948	167	1971	$187000
tt0068361	23236	1972	$800000
tt0068491	624	1972	$500000
tt0068545	202	1972	$75000
tt0062972	10	1968	$10500
tt0067116	68707	1971	$1800000
tt0068638	18446	1972	$3352254
tt0400464	18	1969	$2000
tt0067144	2880	1971	$1000000
tt0068646	953178	1972	$6000000
tt0064369	330	1968	$13000
tt0068649	1448	1972	$63500
tt0063035	8761	1968	$7000000
tt0161654	65	1968	$18000
tt0064437	2622	1969	$150000
tt0065854	2641	1971	$500000
tt0068833	22682	1972	$90000
tt0065969	1909	1971	$11000000
tt0065797	1681	1970	$6000000
tt0063050	2371	1968	$2000000
tt0067216	663	1971	$6000000
tt0067327	810	1971	$1000000
tt0067328	27828	1971	$1300000
tt0068837	1734	1972	$100000
tt0066090	2348	1970	$11000000
tt0067476	67	1970	$250000
tt0063415	26718	1968	$1500000
tt0068911	104	1972	$20000
tt0063335	77	1968	$325000
tt0064747	1601	1969	$175000
tt0066184	529	1970	$11000000
tt0067601	649	1972	$1300000
tt0066249	6684	1970	$10000000
tt0067315	1145	1969	$10000000
tt0153642	99	1969	$17500
tt0168192	150	1969	$100000
tt0063646	216	1968	$100000
tt0069113	29929	1972	$5000000
tt0064873	1812	1969	$750000
tt0069162	173	1972	$18000
tt0067672	1054	1971	$245000
tt0067792	52	1971	$1850000
tt0066418	180	1970	$150000
tt0063688	14560	1968	$4300000
tt0068935	19747	1972	$130000
tt0066578	2142	1970	$60000
tt0069426	217	1972	$150000
tt0065198	601	1969	$43000
tt0065214	57083	1969	$6244087
tt0069515	579	1972	$2500000
tt0166843	261	1971	$70000
tt0065112	11252	1969	$4000000
tt0066473	22604	1970	$25000000
tt0066475	95	1970	$15000
tt0066479	262	1970	$100000
tt0067893	7200	1971	$850000
tt0066482	2163	1970	$25000
tt0069436	3257	1972	$1200000
tt0183948	130	1971	$2500000
tt0067961	1013	1970	$115000
tt0339869	54	1972	$9000
tt0067658	675	1971	$900000
tt0066540	626	1970	$4800000
tt0068367	1144	1972	$1000000
tt0063808	1221	1968	$1000000
tt0066845	463	1971	$56000
tt0065215	1182	1969	$5000000
tt0066549	5231	1970	$25000000
tt0067987	29	1972	$25000
tt0063811	2584	1968	$1400000
tt0067992	107535	1971	$3000000
tt0063285	5659	1968	$175000
tt0066579	4462	1969	$1250000
tt0066601	9246	1970	$7000000
tt0063829	5211	1968	$2500000
tt0074084	15767	1976	$9000000
tt0075612	7510	1977	$1500000
tt0075784	36007	1977	$26000000
tt0069988	388	1973	$900000
tt0073348	9	1975	$6000
tt0075265	4453	1976	$6000000
tt0075030	85	1976	$150000
tt0074450	79	1976	$1000000
tt0075648	6147	1977	$6000000
tt0070898	189	1973	$3000000
tt0071095	509	1974	$400000
tt0075640	101	1977	$850000
tt0071110	6207	1974	$3000000
tt0071115	13327	1974	$1800000
tt0076150	4728	1976	$340000
tt0074119	62839	1976	$8500000
tt0073941	294	1975	$60000
tt0069704	56998	1973	$777000
tt0068187	116	1973	$55000
tt0162854	257	1977	$50000
tt0075686	158596	1977	$4000000
tt0074144	30	1977	$6000
tt0074148	1197	1976	$23000
tt2394018	13	1973	$300000
tt2111266	8	1973	$1300
tt0074156	27038	1976	$150000
tt0072665	700	1975	$6000000
tt0075679	517	1977	$1500000
tt0069762	39862	1973	$450000
tt0074157	2281	1976	$1500000
tt0069768	20461	1973	$1800000
tt0071206	3090	1974	$500000
tt0072684	84048	1975	$11000000
tt0069783	168	1973	$200000
tt0211248	42	1974	$35000
tt0069796	390	1973	$300000
tt0481009	37	1977	$100000
tt0074214	435	1976	$50000
tt0071230	82613	1974	$2600000
tt0071232	78	1974	$25000
tt0074228	373	1976	$300000
tt0074254	2676	1976	$6000000
tt0074285	108959	1976	$1800000
tt0071249	11750	1974	$1500000
tt0207359	295	1976	$250000
tt0071266	1347	1974	$180000
tt0068370	2719	1973	$70000
tt0071315	180227	1974	$6000000
tt0075860	120596	1977	$19400870
tt0072829	379	1975	$300000
tt0072831	454	1975	$30000
tt0069897	5841	1973	$500000
tt0069914	282	1974	$25000
tt0072820	1705	1975	$750000
tt0228156	127	1973	$50000
tt0236124	104	1973	$180000
tt0077381	1077	1977	$8000000
tt0075909	3256	1977	$17000000
tt0075913	1059	1977	$1200000
tt0074380	184	1977	$250000
tt0385639	1177	1977	$30000
tt0072856	18070	1975	$300000
tt0071402	22139	1974	$3000000
tt0071385	710	1974	$2000000
tt0069945	14681	1974	$60000
tt0068457	2383	1974	$235000
tt0074383	238	1976	$70000
tt0071408	2855	1974	$200000
tt0071411	15756	1975	$4000000
tt0075936	3276	1977	$65000
tt0071424	4010	1974	$2000000
tt0069995	29083	1973	$1500000
tt0072895	2029	1975	$100000
tt0073343	672	1975	$900000
tt0074454	475	1976	$300000
tt0071455	8931	1974	$7000000
tt0074455	4005	1977	$520000
tt0070034	70558	1973	$850000
tt0074486	57008	1977	$20000
tt0071464	6509	1974	$500000
tt0076009	14501	1977	$14000000
tt0068595	2956	1974	$700000
tt0071517	5602	1974	$500000
tt0074512	13393	1976	$4490375
tt0072979	4861	1974	$25000
tt0074529	282	1976	$600000
tt0071508	3927	1973	$450000
tt0076059	2715	1977	$3000000
tt0073031	85	1976	$100000
tt0072133	202	1974	$800000
tt0070102	36	1973	$125000
tt0070121	2279	1973	$1300000
tt0076100	1923	1977	$602000
tt0074593	2020	1976	$750000
tt0143587	6	1973	$275000
tt0070119	262	1973	$135000
tt0073092	5757	1975	$2700000
tt0071598	3389	1974	$980000
tt0073107	804	1975	$350000
tt0076141	13010	1977	$3400000
tt0074633	580	1976	$60000
tt0339164	6	1974	$860000
tt0076160	44	1977	$33000
tt0072331	448	1974	$67000
tt0121384	5	1973	$2000000
tt0073726	1001	1976	$10000000
tt0076216	156	1977	$2000
tt0076221	9093	1977	$500000
tt0074706	542	1976	$445000
tt0073195	334281	1975	$8000000
tt0074714	36	1976	$100000
tt0073210	240	1975	$200000
tt0070248	1365	1973	$1500000
tt1666012	13	1974	$15000000
tt0076271	2897	1977	$500000
tt0074751	19612	1976	$24000000
tt0131449	180	1976	$200000
tt0071721	764	1974	$5000000
tt0070328	63248	1973	$7000000
tt0068863	2264	1973	$1000000
tt0074812	35011	1976	$9000000
tt0070337	1443	1973	$12000000
tt0136376	300	1973	$42500
tt0073312	23572	1975	$3000000
tt0073317	775	1975	$13000000
tt0071788	604	1974	$225000
tt0071803	1818	1974	$12000000
tt0076175	2011	1977	$9000000
tt0077914	6506	1977	$80000
tt0074873	191	1975	$499000
tt0070379	59578	1973	$500000
tt0076398	543	1977	$2500000
tt0076409	75	1977	$700000
tt0074916	3009	1976	$3500000
tt0073440	15148	1975	$2200000
tt0076451	11797	1977	$14000000
tt0074964	1327	1976	$9000000
tt0074958	85466	1976	$3800000
tt0074991	5152	1976	$1400000
tt0073486	564649	1975	$4400000
tt0070861	1859	1974	$500000
tt0076512	222	1977	$1900000
tt0070511	79728	1973	$12000000
tt0198891	23	1977	$13000
tt0070518	11809	1973	$4638783
tt0069067	479	1973	$760000
tt0071994	9659	1974	$1300000
tt0070556	437	1975	$1100000
tt0076538	14543	1977	$10000000
tt1334044	7	1976	$60000
tt0357081	5	1976	$12000
tt0073624	454	1975	$800000
tt0070608	65940	1973	$15000000
[truncated: 16,202 more rows]
